# Supplementary material for: PDL1 expression in inflammatory breast cancer is frequent and predicts for the pathological response to chemotherapy
Source: Oncotarget. 2015 Apr 11;6(15):13506–19. doi: 10.18632/oncotarget.3642 (PMC4537030; doi:10.18632/oncotarget.3642)
Supplement: Supplementary file 2 [file oncotarget-06-13506-s002.xls]

## Sheet: Suppl Table 1
Supplementary Table 1: List of 1,774 genes differentially expressed between IBC with versus without PDL1 overexpression
ID	Representative Public ID	UniGene ID	Gene Title	Gene Symbol	Chromosomal Location	Entrez Gene ID	d.value	Ratio fold	P.value	Expression status
227458_at	AI608902	Hs.521989	CD274 molecule	CD274	chr9p24	29126	15.965	4.41822	0	Up in PDL1-high vs -low
204533_at	NM_001565	Hs.632586	chemokine (C-X-C motif) ligand 10	CXCL10	chr4q21	3627	10.41	5.19505	0	Up in PDL1-high vs -low
238581_at	BG271923	Hs.513726	guanylate binding protein 5	GBP5	chr1p22.2	115362	10.3848	4.56451	0	Up in PDL1-high vs -low
202270_at	NM_002053	Hs.62661	guanylate binding protein 1, interferon-inducible, 67kDa	GBP1	chr1p22.2	2633	10.1813	3.23515	0	Up in PDL1-high vs -low
211122_s_at	AF002985	Hs.632592	chemokine (C-X-C motif) ligand 11	CXCL11	chr4q21.2	6373	9.95062	7.68739	0	Up in PDL1-high vs -low
219386_s_at	NM_020125	Hs.438683	SLAM family member 8	SLAMF8	chr1q23.2	56833	9.86738	3.76933	0	Up in PDL1-high vs -low
206715_at	NM_012252	Hs.125962	transcription factor EC	TFEC	chr7q31.2	22797	9.83022	3.53984	0	Up in PDL1-high vs -low
204279_at	NM_002800	Hs.654585	proteasome (prosome, macropain) subunit, beta type, 9 (large multifunctional peptidase 2)	PSMB9	chr6p21.3	5698	9.37137	3.00914	0	Up in PDL1-high vs -low
229437_at	BG231961	Hs.697120	MIR155 host gene (non-protein coding)	MIR155HG	---	114614	9.1983	3.41579	0	Up in PDL1-high vs -low
210029_at	M34455	Hs.840	indoleamine 2,3-dioxygenase 1	IDO1	chr8p12-p11	3620	9.16077	5.07371	0	Up in PDL1-high vs -low
205992_s_at	NM_000585	Hs.654378	interleukin 15	IL15	chr4q31	3600	9.13512	2.97914	0	Up in PDL1-high vs -low
223501_at	AW151360	Hs.525157	tumor necrosis factor (ligand) superfamily, member 13b	TNFSF13B	chr13q32-q34	10673	9.08231	2.8782	0	Up in PDL1-high vs -low
202307_s_at	NM_000593	Hs.352018	transporter 1, ATP-binding cassette, sub-family B (MDR/TAP)	TAP1	chr6p21.3	6890	9.0698	2.56801	0	Up in PDL1-high vs -low
202643_s_at	AI738896	Hs.211600	tumor necrosis factor, alpha-induced protein 3	TNFAIP3	chr6q23	7128	8.80188	2.41287	0	Up in PDL1-high vs -low
210152_at	U82979	Hs.67846	leukocyte immunoglobulin-like receptor, subfamily B (with TM and ITIM domains), member 4	LILRB4	chr19q13.4	11006	8.62765	2.70673	0	Up in PDL1-high vs -low
204103_at	NM_002984	Hs.75703	chemokine (C-C motif) ligand 4	CCL4	chr17q12	6351	8.62022	2.8225	0	Up in PDL1-high vs -low
206991_s_at	NM_000579	Hs.450802	chemokine (C-C motif) receptor 5	CCR5	chr3p21.31	1234	8.61459	2.50439	0	Up in PDL1-high vs -low
221581_s_at	AF257135	Hs.647049	linker for activation of T cells family, member 2	LAT2	chr7q11.23	7462	8.59744	1.86832	0	Up in PDL1-high vs -low
230966_at	AI859620	---	interleukin 4 induced 1	IL4I1	chr19q13.3-q13.4	259307	8.59338	2.69944	0	Up in PDL1-high vs -low
210001_s_at	AB005043	Hs.50640	suppressor of cytokine signaling 1	SOCS1	chr16p13.13	8651	8.46928	2.2343	0	Up in PDL1-high vs -low
206134_at	NM_014479	Hs.521459	ADAM-like, decysin 1	ADAMDEC1	chr8p21.2	27299	8.43987	5.7314	0	Up in PDL1-high vs -low
227609_at	AA633203	Hs.546467	epithelial stromal interaction 1 (breast)	EPSTI1	chr13q13.3	94240	8.43724	2.93844	0	Up in PDL1-high vs -low
209606_at	L06633	Hs.270	cytohesin 1 interacting protein	CYTIP	chr2q11.2	9595	8.4108	2.8953	0	Up in PDL1-high vs -low
205298_s_at	W58757	Hs.373938	butyrophilin, subfamily 2, member A2	BTN2A2	chr6p22.1	10385	8.38791	1.71189	0	Up in PDL1-high vs -low
204959_at	NM_002432	Hs.153837	myeloid cell nuclear differentiation antigen	MNDA	chr1q22	4332	8.37371	2.51638	0	Up in PDL1-high vs -low
238725_at	AW392551	Hs.436061	interferon regulatory factor 1	IRF1	chr5q31.1	3659	8.35272	2.36751	0	Up in PDL1-high vs -low
230422_at	AW026543	Hs.445466	formyl peptide receptor 3	FPR3	chr19q13.3-q13.4	2359	8.30057	2.89385	0	Up in PDL1-high vs -low
227266_s_at	BF679849	Hs.370503	FYN binding protein	FYB	chr5p13.1	2533	8.28518	2.55844	0	Up in PDL1-high vs -low
215193_x_at	AJ297586	Hs.534322	major histocompatibility complex, class II, DR beta 1	HLA-DRB1	chr6p21.3	3123	8.28027	2.12751	0	Up in PDL1-high vs -low
203761_at	NM_006748	Hs.75367	Src-like-adaptor	SLA	chr8q22.3-qter|8q24	6503	8.27912	2.20257	0	Up in PDL1-high vs -low
212998_x_at	AI583173	Hs.409934	major histocompatibility complex, class II, DQ beta 1	HLA-DQB1	chr6p21.3	100133583	8.26975	2.68507	0	Up in PDL1-high vs -low
210895_s_at	L25259	Hs.171182	CD86 molecule	CD86	chr3q21	942	8.23743	2.6034	0	Up in PDL1-high vs -low
210644_s_at	AF109683	Hs.572535	leukocyte-associated immunoglobulin-like receptor 1	LAIR1	chr19q13.4	3903	8.21926	2.10119	0	Up in PDL1-high vs -low
207677_s_at	NM_013416	Hs.474781	neutrophil cytosolic factor 4, 40kDa	NCF4	chr22q13.1	4689	8.21513	2.23022	0	Up in PDL1-high vs -low
222868_s_at	AI521549	Hs.591967	interleukin 18 binding protein	IL18BP	chr11q13	10068	8.2002	2.23341	0	Up in PDL1-high vs -low
219593_at	NM_016582	Hs.237856	solute carrier family 15, member 3	SLC15A3	chr11q12.2	51296	8.18362	1.89791	0	Up in PDL1-high vs -low
204588_s_at	NM_003982	Hs.513147	solute carrier family 7 (cationic amino acid transporter, y+ system), member 7	SLC7A7	chr14q11.2	9056	8.17592	2.20416	0	Up in PDL1-high vs -low
236341_at	AI733018	Hs.247824	cytotoxic T-lymphocyte-associated protein 4	CTLA4	chr2q33	1493	8.17211	2.97434	0	Up in PDL1-high vs -low
229390_at	AV734646	Hs.381220	family with sequence similarity 26, member F	FAM26F	chr6q22.1	441168	8.16937	3.34116	0	Up in PDL1-high vs -low
205269_at	AI123251	Hs.304475	lymphocyte cytosolic protein 2 (SH2 domain containing leukocyte protein of 76kDa)	LCP2	chr5q33.1-qter	3937	8.1623	2.4169	0	Up in PDL1-high vs -low
203471_s_at	NM_002664	Hs.468840	pleckstrin	PLEK	chr2p13.3	5341	8.15057	2.51721	0	Up in PDL1-high vs -low
1554899_s_at	BC020763	Hs.433300	Fc fragment of IgE, high affinity I, receptor for; gamma polypeptide	FCER1G	chr1q23	2207	8.13351	2.65415	0	Up in PDL1-high vs -low
205153_s_at	NM_001250	Hs.472860	CD40 molecule, TNF receptor superfamily member 5	CD40	chr20q12-q13.2	958	8.07183	1.9458	0	Up in PDL1-high vs -low
207536_s_at	NM_001561	Hs.654459	tumor necrosis factor receptor superfamily, member 9	TNFRSF9	chr1p36	3604	8.01403	2.62463	0	Up in PDL1-high vs -low
217478_s_at	X76775	Hs.351279	major histocompatibility complex, class II, DM alpha	HLA-DMA	chr6p21.3	3108	7.99993	2.17779	0	Up in PDL1-high vs -low
216250_s_at	X77598	Hs.125474	leupaxin	LPXN	chr11q12.1	9404	7.99799	2.12626	0	Up in PDL1-high vs -low
228869_at	AI081246	Hs.715778	sorting nexin 20	SNX20	chr16q12.1	124460	7.98658	2.48101	0	Up in PDL1-high vs -low
209546_s_at	AF323540	Hs.114309	apolipoprotein L, 1	APOL1	chr22q13.1	8542	7.94285	2.00775	0	Up in PDL1-high vs -low
220330_s_at	NM_022136	Hs.473341	SAM domain, SH3 domain and nuclear localization signals 1	SAMSN1	chr21q11	64092	7.90879	2.49454	0	Up in PDL1-high vs -low
229723_at	BF591040	Hs.529984	T-cell activation RhoGTPase activating protein	TAGAP	chr6q25.3	117289	7.89888	2.65614	0	Up in PDL1-high vs -low
1555349_a_at	L78790	Hs.375957	integrin, beta 2 (complement component 3 receptor 3 and 4 subunit)	ITGB2	chr21q22.3	3689	7.88467	2.45509	0	Up in PDL1-high vs -low
200628_s_at	M61715	Hs.497599	tryptophanyl-tRNA synthetase	WARS	chr14q32.31	7453	7.87332	2.11808	0	Up in PDL1-high vs -low
205291_at	NM_000878	Hs.474787	interleukin 2 receptor, beta	IL2RB	chr22q13|22q13.1	3560	7.82499	2.59413	0	Up in PDL1-high vs -low
225973_at	AA573502	Hs.502	transporter 2, ATP-binding cassette, sub-family B (MDR/TAP)	TAP2	chr6p21.3	6891	7.79337	2.34732	0	Up in PDL1-high vs -low
207375_s_at	NM_002189	Hs.524117	interleukin 15 receptor, alpha	IL15RA	chr10p15.1	3601	7.78981	2.13574	0	Up in PDL1-high vs -low
237753_at	AW504569	Hs.210546	interleukin 21 receptor	IL21R	chr16p11	50615	7.77862	2.81777	0	Up in PDL1-high vs -low
235175_at	BG260886	Hs.409925	guanylate binding protein 4	GBP4	chr1p22.2	115361	7.76373	2.45937	0	Up in PDL1-high vs -low
226372_at	AI123348	Hs.17569	carbohydrate (chondroitin 4) sulfotransferase 11	CHST11	chr12q	50515	7.73445	2.09094	0	Up in PDL1-high vs -low
202902_s_at	NM_004079	Hs.181301	cathepsin S	CTSS	chr1q21	1520	7.73191	2.5233	0	Up in PDL1-high vs -low
211368_s_at	U13700	Hs.2490	caspase 1, apoptosis-related cysteine peptidase (interleukin 1, beta, convertase)	CASP1	chr11q23	834	7.6853	2.24701	0	Up in PDL1-high vs -low
210785_s_at	AB035482	Hs.10649	chromosome 1 open reading frame 38	C1orf38	chr1p35.3	9473	7.66524	2.13808	0	Up in PDL1-high vs -low
227184_at	BF508702	Hs.433540	platelet-activating factor receptor	PTAFR	chr1p35-p34.3	5724	7.64473	1.84041	0	Up in PDL1-high vs -low
229560_at	AW872374	Hs.660543	toll-like receptor 8	TLR8	chrXp22	51311	7.62605	2.82132	0	Up in PDL1-high vs -low
209949_at	BC001606	Hs.587558	neutrophil cytosolic factor 2	NCF2	chr1q25	4688	7.59887	2.31586	0	Up in PDL1-high vs -low
213537_at	AI128225	Hs.347270	major histocompatibility complex, class II, DP alpha 1	HLA-DPA1	chr6p21.3	3113	7.56592	2.72817	0	Up in PDL1-high vs -low
205098_at	AI421071	Hs.301921	chemokine (C-C motif) receptor 1	CCR1	chr3p21	1230	7.55907	2.33935	0	Up in PDL1-high vs -low
208729_x_at	D83043	Hs.130838	major histocompatibility complex, class I, B	HLA-B	chr6p21.3	3106	7.53986	1.89636	0	Up in PDL1-high vs -low
221903_s_at	BE046443	Hs.578973	cylindromatosis (turban tumor syndrome)	CYLD	chr16q12.1	1540	7.51049	1.7135	0	Up in PDL1-high vs -low
223767_at	AF237762	Hs.306199	G protein-coupled receptor 84	GPR84	chr12q13.13	53831	7.49953	2.5713	0	Up in PDL1-high vs -low
203915_at	NM_002416	Hs.77367	chemokine (C-X-C motif) ligand 9	CXCL9	chr4q21	4283	7.49629	5.30739	0	Up in PDL1-high vs -low
235670_at	AI916948	Hs.118958	syntaxin 11	STX11	chr6q24.2	8676	7.4903	2.02337	0	Up in PDL1-high vs -low
203416_at	NM_000560	Hs.443057	CD53 molecule	CD53	chr1p13	963	7.48655	2.20376	0	Up in PDL1-high vs -low
206513_at	NM_004833	Hs.281898	absent in melanoma 2	AIM2	chr1q22	9447	7.48402	2.94587	0	Up in PDL1-high vs -low
219947_at	NM_016184	Hs.504657	C-type lectin domain family 4, member A	CLEC4A	chr12p13	50856	7.4692	1.96169	0	Up in PDL1-high vs -low
205692_s_at	NM_001775	Hs.479214	CD38 molecule	CD38	chr4p15	952	7.4535	3.68378	0	Up in PDL1-high vs -low
1552584_at	NM_153701	Hs.567294	interleukin 12 receptor, beta 1	IL12RB1	chr19p13.1	3594	7.42818	1.97182	0	Up in PDL1-high vs -low
203923_s_at	NM_000397	Hs.292356	cytochrome b-245, beta polypeptide	CYBB	chrXp21.1	1536	7.42134	2.6109	0	Up in PDL1-high vs -low
216950_s_at	X14355	Hs.77424	Fc fragment of IgG, high affinity Ia, receptor (CD64)	FCGR1A	chr1q21.2	100132417	7.41977	2.39411	0	Up in PDL1-high vs -low
214995_s_at	BF508948	Hs.659809	apolipoprotein B mRNA editing enzyme, catalytic polypeptide-like 3F	APOBEC3F	chr22q13.1	200316	7.4112	2.2299	0	Up in PDL1-high vs -low
230110_at	AV713773	Hs.591446	mucolipin 2	MCOLN2	chr1p22	255231	7.40907	2.65535	0	Up in PDL1-high vs -low
206060_s_at	NM_015967	Hs.535276	protein tyrosine phosphatase, non-receptor type 22 (lymphoid)	PTPN22	chr1p13.2	26191	7.40095	2.17016	0	Up in PDL1-high vs -low
203828_s_at	NM_004221	Hs.943	interleukin 32	IL32	chr16p13.3	9235	7.39135	2.81264	0	Up in PDL1-high vs -low
225647_s_at	AI246687	Hs.128065	cathepsin C	CTSC	chr11q14.2	1075	7.389	2.78029	0	Up in PDL1-high vs -low
210164_at	J03189	Hs.1051	granzyme B (granzyme 2, cytotoxic T-lymphocyte-associated serine esterase 1)	GZMB	chr14q11.2	3002	7.37208	3.60068	0	Up in PDL1-high vs -low
217436_x_at	M80469	Hs.519972	major histocompatibility complex, class I, A	HLA-A	chr6p21.3	3105	7.33656	1.82763	0	Up in PDL1-high vs -low
205242_at	NM_006419	Hs.100431	chemokine (C-X-C motif) ligand 13	CXCL13	chr4q21	10563	7.31945	7.47337	0	Up in PDL1-high vs -low
214038_at	AI984980	Hs.271387	chemokine (C-C motif) ligand 8	CCL8	chr17q11.2	6355	7.31408	3.57867	0	Up in PDL1-high vs -low
214181_x_at	AI735692	Hs.436066	leukocyte specific transcript 1	LST1	chr6p21.3	7940	7.29314	1.85579	0	Up in PDL1-high vs -low
38241_at	U90548	Hs.167741	butyrophilin, subfamily 3, member A3	BTN3A3	chr6p21.3	10384	7.28009	2.06579	0	Up in PDL1-high vs -low
228439_at	AW083820	Hs.124840	basic leucine zipper transcription factor, ATF-like 2	BATF2	chr11q13.1	116071	7.27107	2.42785	0	Up in PDL1-high vs -low
211434_s_at	AF015524	Hs.535713	chemokine (C-C motif) receptor-like 2	CCRL2	chr3p21	9034	7.26961	1.93265	0	Up in PDL1-high vs -low
205214_at	NM_004226	Hs.88297	serine/threonine kinase 17b	STK17B	chr2q32.3	9262	7.26843	2.03855	0	Up in PDL1-high vs -low
203052_at	NM_000063	Hs.408903	complement component 2	C2	chr6p21.3	717	7.26366	2.00121	0	Up in PDL1-high vs -low
210146_x_at	AF004231	Hs.655652	leukocyte immunoglobulin-like receptor, subfamily B (with TM and ITIM domains), member 2	LILRB2	chr19q13.4	10288	7.26226	2.65938	0	Up in PDL1-high vs -low
37145_at	M85276	Hs.105806	granulysin	GNLY	chr2p11.2	10578	7.25986	3.13181	0	Up in PDL1-high vs -low
211529_x_at	M90684	Hs.512152	major histocompatibility complex, class I, G	HLA-G	chr6p21.3	3135	7.24577	1.72524	0	Up in PDL1-high vs -low
204912_at	NM_001558	Hs.504035	interleukin 10 receptor, alpha	IL10RA	chr11q23	3587	7.23099	2.20959	0	Up in PDL1-high vs -low
AFFX-HUMISGF3A/M97935_MA_at	AFFX-HUMISGF3A/M97935_MA	Hs.724418	signal transducer and activator of transcription 1, 91kDa	STAT1	chr2q32.2	6772	7.22543	2.95697	0	Up in PDL1-high vs -low
204116_at	NM_000206	Hs.84	interleukin 2 receptor, gamma	IL2RG	chrXq13.1	3561	7.21311	3.23473	0	Up in PDL1-high vs -low
203932_at	NM_002118	Hs.654428	major histocompatibility complex, class II, DM beta	HLA-DMB	chr6p21.3	3109	7.21081	2.03178	0	Up in PDL1-high vs -low
215925_s_at	AF283777	Hs.116481	CD72 molecule	CD72	chr9p13.3	971	7.1956	2.31864	0	Up in PDL1-high vs -low
209040_s_at	U17496	Hs.180062	proteasome (prosome, macropain) subunit, beta type, 8 (large multifunctional peptidase 7)	PSMB8	chr6p21.3	5696	7.14871	2.09606	0	Up in PDL1-high vs -low
1552701_a_at	NM_052889	Hs.348365	caspase recruitment domain family, member 16	CARD16	---	114769	7.1431	2.22003	0	Up in PDL1-high vs -low
226219_at	AW575123	Hs.389374	Rho GTPase activating protein 30	ARHGAP30	chr1q23.3	257106	7.10315	2.0884	0	Up in PDL1-high vs -low
221978_at	BE138825	Hs.519972	major histocompatibility complex, class I, F	HLA-F	chr6p21.3	3134	7.09067	2.01525	0	Up in PDL1-high vs -low
201858_s_at	J03223	Hs.1908	serglycin	SRGN	chr10q22.1	5552	7.09041	2.59627	0	Up in PDL1-high vs -low
226474_at	AA005023	Hs.528836	NLR family, CARD domain containing 5	NLRC5	chr16q13	84166	7.06182	2.18189	0	Up in PDL1-high vs -low
205890_s_at	NM_006398	Hs.167017	gamma-aminobutyric acid (GABA) B receptor, 1	GABBR1	chr6p21.3	10537	7.05296	5.26578	0	Up in PDL1-high vs -low
214511_x_at	L03419	Hs.534956	Fc fragment of IgG, high affinity Ib, receptor (CD64)	FCGR1B	chr1p11.2	2210	7.05132	2.48656	0	Up in PDL1-high vs -low
1405_i_at	M21121	Hs.514821	chemokine (C-C motif) ligand 5	CCL5	chr17q11.2-q12	6352	7.0431	3.21917	0	Up in PDL1-high vs -low
217933_s_at	NM_015907	Hs.570791	leucine aminopeptidase 3	LAP3	chr4p15.32	51056	7.02017	1.87542	0	Up in PDL1-high vs -low
226459_at	AW575754	Hs.310456	phosphoinositide-3-kinase adaptor protein 1	PIK3AP1	chr10q24.1	118788	7.01392	2.23408	0	Up in PDL1-high vs -low
208885_at	J02923	Hs.381099	lymphocyte cytosolic protein 1 (L-plastin)	LCP1	chr13q14.3	3936	7.01296	2.04784	0	Up in PDL1-high vs -low
222218_s_at	AJ400843	Hs.444407	paired immunoglobin-like type 2 receptor alpha	PILRA	chr7q22.1	29992	7.00992	1.84404	0	Up in PDL1-high vs -low
202988_s_at	NM_002922	Hs.75256	regulator of G-protein signaling 1	RGS1	chr1q31	5996	7.00246	3.29454	0	Up in PDL1-high vs -low
211799_x_at	U62824	Hs.654404	major histocompatibility complex, class I, C	HLA-C	chr6p21.3	3107	6.98249	1.84455	0	Up in PDL1-high vs -low
222838_at	AL121985	Hs.517265	SLAM family member 7	SLAMF7	chr1q23.1-q24.1	57823	6.95039	3.33063	0	Up in PDL1-high vs -low
209734_at	BC001604	Hs.182014	NCK-associated protein 1-like	NCKAP1L	chr12q13.1	3071	6.94174	1.95459	0	Up in PDL1-high vs -low
202974_at	NM_002436	Hs.496984	membrane protein, palmitoylated 1, 55kDa	MPP1	chrXq28	4354	6.9389	1.67043	0	Up in PDL1-high vs -low
205419_at	NM_004951	Hs.784	G protein-coupled receptor 183	GPR183	chr13q32.3	1880	6.93159	2.14129	0	Up in PDL1-high vs -low
202953_at	NM_000491	Hs.8986	complement component 1, q subcomponent, B chain	C1QB	chr1p36.12	713	6.92007	2.28804	0	Up in PDL1-high vs -low
218232_at	NM_015991	Hs.632379	complement component 1, q subcomponent, A chain	C1QA	chr1p36.12	712	6.91585	2.29818	0	Up in PDL1-high vs -low
208894_at	M60334	Hs.520048	major histocompatibility complex, class II, DR alpha	HLA-DRA	chr6p21.3	3122	6.89359	2.23819	0	Up in PDL1-high vs -low
216598_s_at	S69738	Hs.303649	chemokine (C-C motif) ligand 2	CCL2	chr17q11.2-q12	6347	6.88659	2.49401	0	Up in PDL1-high vs -low
213915_at	NM_005601	Hs.10306	natural killer cell group 7 sequence	NKG7	chr19q13.41	4818	6.84754	2.72075	0	Up in PDL1-high vs -low
205831_at	NM_001767	Hs.523500	CD2 molecule	CD2	chr1p13.1	914	6.84265	2.66394	0	Up in PDL1-high vs -low
214617_at	AI445650	Hs.2200	perforin 1 (pore forming protein)	PRF1	chr10q22	5551	6.8406	2.34695	0	Up in PDL1-high vs -low
228532_at	AW662189	Hs.288010	chromosome 1 open reading frame 162	C1orf162	chr1p13.2	128346	6.83948	1.90238	0	Up in PDL1-high vs -low
201720_s_at	AI589086	Hs.371021	lysosomal protein transmembrane 5	LAPTM5	chr1p34	7805	6.83272	2.12335	0	Up in PDL1-high vs -low
210140_at	AF031824	Hs.143212	cystatin F (leukocystatin)	CST7	chr20p11.21	8530	6.8145	2.41998	0	Up in PDL1-high vs -low
201422_at	NM_006332	Hs.14623	interferon, gamma-inducible protein 30	IFI30	chr19p13.1	10437	6.79375	2.01314	0	Up in PDL1-high vs -low
202638_s_at	NM_000201	Hs.643447	intercellular adhesion molecule 1	ICAM1	chr19p13.3-p13.2	3383	6.78237	2.60055	0	Up in PDL1-high vs -low
206584_at	NM_015364	Hs.660766	lymphocyte antigen 96	LY96	chr8q21.11	23643	6.76271	1.83999	0	Up in PDL1-high vs -low
240070_at	AW512550	Hs.421750	T cell immunoreceptor with Ig and ITIM domains	TIGIT	chr3q13.31	201633	6.75549	2.0913	0	Up in PDL1-high vs -low
208018_s_at	NM_002110	Hs.655210	hemopoietic cell kinase	HCK	chr20q11-q12	3055	6.73173	1.91157	0	Up in PDL1-high vs -low
211339_s_at	D13720	Hs.558348	IL2-inducible T-cell kinase	ITK	chr5q31-q32	3702	6.72418	2.95072	0	Up in PDL1-high vs -low
229937_x_at	AI681260	Hs.667388	Leukocyte immunoglobulin-like receptor, subfamily B (with TM and ITIM domains), member 1	LILRB1	chr19q13.4	10859	6.71253	2.19051	0	Up in PDL1-high vs -low
209879_at	AI741056	Hs.591014	selectin P ligand	SELPLG	chr12q24	6404	6.69825	1.75646	0	Up in PDL1-high vs -low
206486_at	NM_002286	Hs.409523	lymphocyte-activation gene 3	LAG3	chr12p13.32	3902	6.68845	2.20645	0	Up in PDL1-high vs -low
207419_s_at	NM_002872	Hs.517601	ras-related C3 botulinum toxin substrate 2 (rho family, small GTP binding protein Rac2)	RAC2	chr22q13.1	5880	6.68474	2.57524	0	Up in PDL1-high vs -low
202910_s_at	NM_001784	Hs.466039	CD97 molecule	CD97	chr19p13	976	6.68298	1.96549	0	Up in PDL1-high vs -low
205681_at	NM_004049	Hs.227817	BCL2-related protein A1	BCL2A1	chr15q24.3	597	6.67809	2.89966	0	Up in PDL1-high vs -low
210133_at	D49372	Hs.54460	chemokine (C-C motif) ligand 11	CCL11	chr17q21.1-q21.2	6356	6.67129	2.90063	0	Up in PDL1-high vs -low
219690_at	NM_024660	Hs.352548	transmembrane protein 149	TMEM149	chr19q13.12	79713	6.66936	1.5927	0	Up in PDL1-high vs -low
238439_at	AI925518	Hs.217484	ankyrin repeat domain 22	ANKRD22	chr10q23.31	118932	6.66886	2.63094	0	Up in PDL1-high vs -low
228964_at	AI692659	Hs.436023	PR domain containing 1, with ZNF domain	PRDM1	chr6q21	639	6.66422	2.01631	0	Up in PDL1-high vs -low
242943_at	AA352113	Hs.308628	ST8 alpha-N-acetyl-neuraminide alpha-2,8-sialyltransferase 4	ST8SIA4	chr5q21	7903	6.66257	1.88705	0	Up in PDL1-high vs -low
204961_s_at	NM_000265	Hs.648940	neutrophil cytosolic factor 1	NCF1	chr7q11.23	653361	6.6576	2.41614	0	Up in PDL1-high vs -low
205488_at	NM_006144	Hs.90708	granzyme A (granzyme 1, cytotoxic T-lymphocyte-associated serine esterase 3)	GZMA	chr5q11-q12	3001	6.64799	2.71722	0	Up in PDL1-high vs -low
204205_at	NM_021822	Hs.660143	apolipoprotein B mRNA editing enzyme, catalytic polypeptide-like 3G	APOBEC3G	chr22q13.1-q13.2	60489	6.61361	2.17558	0	Up in PDL1-high vs -low
1568592_at	BM976092	Hs.489254	tripartite motif-containing 69	TRIM69	chr15q21.1	140691	6.61044	1.82156	0	Up in PDL1-high vs -low
213733_at	BF740152	Hs.465818	myosin IF	MYO1F	chr19p13.3-p13.2	4542	6.60788	1.67601	0	Up in PDL1-high vs -low
210260_s_at	BC005352	Hs.656274	tumor necrosis factor, alpha-induced protein 8	TNFAIP8	chr5q23.1	25816	6.60557	2.08512	0	Up in PDL1-high vs -low
205671_s_at	NM_002120	Hs.1802	major histocompatibility complex, class II, DO beta	HLA-DOB	chr6p21.3	3112	6.57037	2.72275	0	Up in PDL1-high vs -low
226436_at	N49935	Hs.522895	Ras association (RalGDS/AF-6) domain family member 4	RASSF4	chr10q11.21	83937	6.56877	2.25445	0	Up in PDL1-high vs -low
221087_s_at	NM_014349	Hs.474737	apolipoprotein L, 3	APOL3	chr22q13.1	80833	6.55641	1.9348	0	Up in PDL1-high vs -low
219279_at	NM_017718	Hs.46578	dedicator of cytokinesis 10	DOCK10	chr2q36.2	55619	6.53936	1.86125	0	Up in PDL1-high vs -low
238025_at	AA706818	Hs.119878	mixed lineage kinase domain-like	MLKL	chr16q23.1	197259	6.53912	1.78091	0	Up in PDL1-high vs -low
204924_at	NM_003264	Hs.519033	toll-like receptor 2	TLR2	chr4q32	7097	6.52633	1.90445	0	Up in PDL1-high vs -low
209933_s_at	AF020314	Hs.9688	CD300a molecule	CD300A	chr17q25.1	11314	6.52439	1.81437	0	Up in PDL1-high vs -low
202957_at	NM_005335	Hs.14601	hematopoietic cell-specific Lyn substrate 1	HCLS1	chr3q13	3059	6.51379	2.07137	0	Up in PDL1-high vs -low
211919_s_at	AF348491	Hs.593413	chemokine (C-X-C motif) receptor 4	CXCR4	chr2q21	7852	6.49184	2.32484	0	Up in PDL1-high vs -low
204852_s_at	NM_002832	Hs.402773	protein tyrosine phosphatase, non-receptor type 7	PTPN7	chr1q32.1	5778	6.4723	2.34086	0	Up in PDL1-high vs -low
207992_s_at	NM_000480	Hs.501890	adenosine monophosphate deaminase 3	AMPD3	chr11p15	272	6.47203	1.70245	0	Up in PDL1-high vs -low
214084_x_at	AW072388	---	neutrophil cytosolic factor 1C pseudogene	NCF1C	chr7q11.23	654817	6.46703	2.02065	0	Up in PDL1-high vs -low
212588_at	Y00062	Hs.654514	protein tyrosine phosphatase, receptor type, C	PTPRC	chr1q31-q32	5788	6.46293	2.37143	0	Up in PDL1-high vs -low
215223_s_at	W46388	Hs.487046	superoxide dismutase 2, mitochondrial	SOD2	chr6q25.3	6648	6.45667	2.67681	0	Up in PDL1-high vs -low
236285_at	AI631846	Hs.137007	kelch domain containing 7B	KLHDC7B	chr22q13.33	113730	6.45083	3.78552	0	Up in PDL1-high vs -low
203868_s_at	NM_001078	Hs.109225	vascular cell adhesion molecule 1	VCAM1	chr1p32-p31	7412	6.43629	2.3494	0	Up in PDL1-high vs -low
228167_at	AW574798	Hs.659147	kelch-like 6 (Drosophila)	KLHL6	---	89857	6.42249	2.61643	0	Up in PDL1-high vs -low
203528_at	NM_006378	Hs.494406	sema domain, immunoglobulin domain (Ig), transmembrane domain (TM) and short cytoplasmic domain, (semaphorin) 4D	SEMA4D	chr9q22.2	10507	6.41795	1.74372	0	Up in PDL1-high vs -low
217143_s_at	X06557	Hs.74647	T cell receptor delta locus	TRD@	chr14q11.2	6964	6.39323	2.76837	0	Up in PDL1-high vs -low
204118_at	NM_001778	Hs.243564	CD48 molecule	CD48	chr1q21.3-q22	962	6.38726	2.1519	0	Up in PDL1-high vs -low
206181_at	NM_003037	Hs.523660	signaling lymphocytic activation molecule family member 1	SLAMF1	chr1q23.3	6504	6.38444	2.03735	0	Up in PDL1-high vs -low
204224_s_at	NM_000161	Hs.86724	GTP cyclohydrolase 1	GCH1	chr14q22.1-q22.2	2643	6.38292	2.03053	0	Up in PDL1-high vs -low
227346_at	AI741188	Hs.488251	IKAROS family zinc finger 1 (Ikaros)	IKZF1	chr7p13-p11.1	10320	6.37941	2.51502	0	Up in PDL1-high vs -low
1554519_at	BC042665	Hs.838	CD80 molecule	CD80	chr3q13.3-q21	941	6.37578	2.01517	0	Up in PDL1-high vs -low
206219_s_at	NM_005428	Hs.116237	vav 1 guanine nucleotide exchange factor	VAV1	chr19p13.2	7409	6.37541	1.80419	0	Up in PDL1-high vs -low
205119_s_at	NM_002029	Hs.753	formyl peptide receptor 1	FPR1	chr19q13.4	2357	6.37185	2.13723	0	Up in PDL1-high vs -low
204923_at	AL023653	Hs.61469	SAM and SH3 domain containing 3	SASH3	chrXq26	54440	6.36263	2.15755	0	Up in PDL1-high vs -low
211742_s_at	BC005926	Hs.5509	ecotropic viral integration site 2B	EVI2B	chr17q11.2	2124	6.3614	2.09162	0	Up in PDL1-high vs -low
1555852_at	AI375915	---	hypothetical LOC100507463	LOC100507463	---	100507463	6.35228	1.94055	0	Up in PDL1-high vs -low
213160_at	D86964	Hs.586174	dedicator of cytokinesis 2	DOCK2	chr5q35.1	1794	6.33206	1.96644	0	Up in PDL1-high vs -low
207777_s_at	NM_007237	Hs.632549	SP140 nuclear body protein	SP140	chr2q37.1	11262	6.32411	2.32374	0	Up in PDL1-high vs -low
210031_at	J04132	Hs.156445	CD247 molecule	CD247	chr1q22-q23	919	6.32283	2.37998	0	Up in PDL1-high vs -low
227361_at	AA780067	Hs.48384	heparan sulfate (glucosamine) 3-O-sulfotransferase 3B1	HS3ST3B1	chr17p12	9953	6.29814	1.97527	0	Up in PDL1-high vs -low
219316_s_at	NM_017791	Hs.509966	feline leukemia virus subgroup C cellular receptor family, member 2	FLVCR2	chr14q24.3	55640	6.29246	1.82337	0	Up in PDL1-high vs -low
209626_s_at	AI202969	Hs.520259	oxysterol binding protein-like 3	OSBPL3	chr7p15	26031	6.28562	1.98477	0	Up in PDL1-high vs -low
225353_s_at	AI184968	Hs.467753	complement component 1, q subcomponent, C chain	C1QC	chr1p36.11	714	6.27245	2.21278	0	Up in PDL1-high vs -low
206082_at	NM_006674	---	HLA complex P5	HCP5	chr6p21.3	10866	6.26905	2.03805	0	Up in PDL1-high vs -low
204891_s_at	NM_005356	Hs.470627	lymphocyte-specific protein tyrosine kinase	LCK	chr1p34.3	3932	6.25287	2.81554	0	Up in PDL1-high vs -low
242020_s_at	AI925506	Hs.302123	Z-DNA binding protein 1	ZBP1	chr20q13.31	81030	6.23895	2.51091	0	Up in PDL1-high vs -low
214467_at	NM_003608	Hs.513440	G protein-coupled receptor 65	GPR65	chr14q31-q32.1	8477	6.2387	1.85154	0	Up in PDL1-high vs -low
206978_at	NM_000647	Hs.511794	chemokine (C-C motif) receptor 2	CCR2	chr3p21.31	729230	6.23506	2.7277	0	Up in PDL1-high vs -low
219191_s_at	NM_016293	Hs.14770	bridging integrator 2	BIN2	chr12q13	51411	6.22834	1.8651	0	Up in PDL1-high vs -low
204430_s_at	NM_003039	Hs.530003	solute carrier family 2 (facilitated glucose/fructose transporter), member 5	SLC2A5	chr1p36.2	6518	6.22469	2.43179	0	Up in PDL1-high vs -low
204122_at	NM_003332	Hs.515369	TYRO protein tyrosine kinase binding protein	TYROBP	chr19q13.1	7305	6.2202	1.77591	0	Up in PDL1-high vs -low
210538_s_at	U37546	Hs.127799	baculoviral IAP repeat-containing 3	BIRC3	chr11q22	330	6.21696	2.47681	0	Up in PDL1-high vs -low
203610_s_at	AI363270	Hs.584851	tripartite motif-containing 38	TRIM38	chr6p21.3	10475	6.21014	1.68272	0	Up in PDL1-high vs -low
206118_at	NM_003151	Hs.80642	signal transducer and activator of transcription 4	STAT4	chr2q32.2-q32.3	6775	6.20551	2.18797	0	Up in PDL1-high vs -low
219209_at	NM_022168	Hs.163173	interferon induced with helicase C domain 1	IFIH1	chr2q24	64135	6.19332	2.12404	0	Up in PDL1-high vs -low
225626_at	AK000680	Hs.266175	phosphoprotein associated with glycosphingolipid microdomains 1	PAG1	chr8q21.13	55824	6.18888	1.77736	0	Up in PDL1-high vs -low
208438_s_at	NM_005248	Hs.1422	Gardner-Rasheed feline sarcoma viral (v-fgr) oncogene homolog	FGR	chr1p36.2-p36.1	2268	6.18309	1.82627	0	Up in PDL1-high vs -low
230391_at	BF439449	Hs.398093	CD84 molecule	CD84	chr1q24	8832	6.18203	1.99915	0	Up in PDL1-high vs -low
227607_at	AI638611	Hs.16229	STAM binding protein-like 1	STAMBPL1	chr10q23.31	57559	6.17976	1.85788	0	Up in PDL1-high vs -low
232234_at	AA305476	Hs.713578	Src-like-adaptor 2	SLA2	chr20q11.23	84174	6.17758	1.87125	0	Up in PDL1-high vs -low
210176_at	AL050262	Hs.654532	toll-like receptor 1	TLR1	chr4p14	7096	6.16892	1.99649	0	Up in PDL1-high vs -low
1553043_a_at	NM_139018	Hs.567706	CD300 molecule-like family member f	CD300LF	chr17q25.1	146722	6.16581	1.97885	0	Up in PDL1-high vs -low
203927_at	NM_004556	Hs.458276	nuclear factor of kappa light polypeptide gene enhancer in B-cells inhibitor, epsilon	NFKBIE	chr6p21.1	4794	6.15684	1.49643	0	Up in PDL1-high vs -low
233510_s_at	AL355092	Hs.658995	parvin, gamma	PARVG	chr22q13.31	64098	6.15179	1.79229	0	Up in PDL1-high vs -low
226878_at	AL581873	Hs.631991	major histocompatibility complex, class II, DO alpha	HLA-DOA	chr6p21.3	3111	6.13136	2.03223	0	Up in PDL1-high vs -low
224927_at	BG251556	Hs.101150	KIAA1949	KIAA1949	chr6p21.3	170954	6.1132	1.56547	0	Up in PDL1-high vs -low
203547_at	U47924	Hs.631659	CD4 molecule	CD4	chr12pter-p12	920	6.11304	1.98611	0	Up in PDL1-high vs -low
203645_s_at	NM_004244	Hs.504641	CD163 molecule	CD163	chr12p13.3	9332	6.09138	2.36301	0	Up in PDL1-high vs -low
211269_s_at	K03122	Hs.231367	interleukin 2 receptor, alpha	IL2RA	chr10p15-p14	3559	6.08714	1.65752	0	Up in PDL1-high vs -low
210972_x_at	M15565	---	T cell receptor alpha constant	TRAC	chr14q11	28663	6.08629	2.35292	0	Up in PDL1-high vs -low
206295_at	NM_001562	Hs.83077	interleukin 18 (interferon-gamma-inducing factor)	IL18	chr11q22.2-q22.3	3606	6.07682	2.04134	0	Up in PDL1-high vs -low
209765_at	Y13786	Hs.483944	ADAM metallopeptidase domain 19	ADAM19	chr5q33.3	8728	6.06498	1.90961	0	Up in PDL1-high vs -low
202087_s_at	NM_001912	Hs.724426	cathepsin L1	CTSL1	chr9q21.33	1514	6.02098	1.69217	0	Up in PDL1-high vs -low
210915_x_at	M15564	---	T cell receptor beta constant 1	TRBC1	chr7q34	28639	6.01846	2.64172	0	Up in PDL1-high vs -low
235256_s_at	BE788984	Hs.435012	galactose mutarotase (aldose 1-epimerase)	GALM	chr2p22.1	130589	5.99732	1.76584	0	Up in PDL1-high vs -low
204174_at	NM_001629	Hs.507658	arachidonate 5-lipoxygenase-activating protein	ALOX5AP	chr13q12	241	5.97093	2.08733	0	Up in PDL1-high vs -low
209770_at	U90552	Hs.191510	butyrophilin, subfamily 3, member A1	BTN3A1	chr6p22.1	11119	5.96342	1.65127	0	Up in PDL1-high vs -low
213539_at	NM_000732	Hs.504048	CD3d molecule, delta (CD3-TCR complex)	CD3D	chr11q23	915	5.96284	2.10362	0	Up in PDL1-high vs -low
205159_at	AV756141	Hs.592192	colony stimulating factor 2 receptor, beta, low-affinity (granulocyte-macrophage)	CSF2RB	chr22q13.1	1439	5.96157	2.32292	0	Up in PDL1-high vs -low
213888_s_at	AL022398	Hs.147434	TRAF3 interacting protein 3	TRAF3IP3	chr1q32	80342	5.93773	2.2577	0	Up in PDL1-high vs -low
218627_at	NM_018370	Hs.525634	DNA-damage regulated autophagy modulator 1	DRAM1	chr12q23.2	55332	5.93628	1.64985	0	Up in PDL1-high vs -low
231769_at	AF129536	Hs.464419	F-box protein 6	FBXO6	chr1p36.22	26270	5.92395	1.83328	0	Up in PDL1-high vs -low
204436_at	NM_025201	Hs.709337	pleckstrin homology domain containing, family O member 2	PLEKHO2	chr15q22.1	80301	5.92241	1.4482	0	Up in PDL1-high vs -low
207224_s_at	NM_016543	Hs.655393	sialic acid binding Ig-like lectin 7	SIGLEC7	chr19q13.3	27036	5.92155	1.64904	0	Up in PDL1-high vs -low
211178_s_at	AF038602	Hs.129758	proline-serine-threonine phosphatase interacting protein 1	PSTPIP1	chr15q24-q25.1	9051	5.91997	1.75826	0	Up in PDL1-high vs -low
235518_at	AI741439	Hs.31961	solute carrier family 8 (sodium/calcium exchanger), member 1	SLC8A1	chr2p23-p22	6546	5.90959	1.71563	0	Up in PDL1-high vs -low
209906_at	U62027	Hs.591148	complement component 3a receptor 1	C3AR1	chr12p13.31	719	5.90425	1.71005	0	Up in PDL1-high vs -low
219282_s_at	NM_015930	Hs.279746	transient receptor potential cation channel, subfamily V, member 2	TRPV2	chr17p11.2	51393	5.88056	1.60236	0	Up in PDL1-high vs -low
204562_at	NM_002460	Hs.401013	interferon regulatory factor 4	IRF4	chr6p25-p23	3662	5.87993	2.06661	0	Up in PDL1-high vs -low
209795_at	L07555	Hs.208854	CD69 molecule	CD69	chr12p13	969	5.87978	2.53658	0	Up in PDL1-high vs -low
201649_at	NM_004223	Hs.425777	ubiquitin-conjugating enzyme E2L 6	UBE2L6	chr11q12	9246	5.87069	1.77171	0	Up in PDL1-high vs -low
209083_at	U34690	Hs.415067	coronin, actin binding protein, 1A	CORO1A	chr16p11.2	11151	5.86417	2.16871	0	Up in PDL1-high vs -low
204007_at	J04162	Hs.694258	Fc fragment of IgG, low affinity IIIb, receptor (CD16b)	FCGR3B	chr1q23	2215	5.8597	1.83536	0	Up in PDL1-high vs -low
226641_at	AU157224	Hs.654819	ankyrin repeat domain 44	ANKRD44	chr2q33.1	91526	5.85827	1.86754	0	Up in PDL1-high vs -low
224583_at	AL565621	Hs.289092	coactosin-like 1 (Dictyostelium)	COTL1	chr16q24.1	23406	5.85589	1.94807	0	Up in PDL1-high vs -low
205997_at	NM_021778	Hs.174030	ADAM metallopeptidase domain 28	ADAM28	chr8p21.2	10863	5.84472	1.93854	0	Up in PDL1-high vs -low
226906_s_at	AL548053	Hs.437126	Rho GTPase activating protein 9	ARHGAP9	chr12q14	64333	5.84029	1.85251	0	Up in PDL1-high vs -low
1559263_s_at	BG397809	Hs.632618	peptidylprolyl isomerase (cyclophilin)-like 4	ZC3H12D	chr6q25.1	340152	5.82912	2.2321	0	Up in PDL1-high vs -low
213618_at	AB011152	Hs.479451	ArfGAP with RhoGAP domain, ankyrin repeat and PH domain 2	ARAP2	chr4p14	116984	5.82673	1.86113	0	Up in PDL1-high vs -low
211796_s_at	AF043179	---	T cell receptor beta constant 1	TRBC1	chr7q34	28638	5.82527	2.71989	0	Up in PDL1-high vs -low
233085_s_at	AV734843	Hs.591610	oligonucleotide/oligosaccharide-binding fold containing 2A	OBFC2A	chr2q32.3	64859	5.8237	1.78193	0	Up in PDL1-high vs -low
230405_at	AI143416	Hs.658288	chromosome 5 open reading frame 56	C5orf56	chr5q31.1	441108	5.79752	1.61332	0	Up in PDL1-high vs -low
204698_at	NM_002201	Hs.459265	interferon stimulated exonuclease gene 20kDa	ISG20	chr15q26	3669	5.78832	2.12369	0	Up in PDL1-high vs -low
202800_at	NM_004172	Hs.481918	solute carrier family 1 (glial high affinity glutamate transporter), member 3	SLC1A3	chr5p13	6507	5.78506	1.75514	0	Up in PDL1-high vs -low
218999_at	NM_018295	Hs.724675	transmembrane protein 140	TMEM140	chr7q33	55281	5.78374	1.63326	0	Up in PDL1-high vs -low
226818_at	T64884	Hs.724497	macrophage expressed 1	MPEG1	chr11q12.1	219972	5.78266	2.21141	0	Up in PDL1-high vs -low
223640_at	AF285447	Hs.117339	hematopoietic cell signal transducer	HCST	chr19q13.1	10870	5.76778	1.7392	0	Up in PDL1-high vs -low
207610_s_at	NM_013447	Hs.531619	egf-like module containing, mucin-like, hormone receptor-like 2	EMR2	chr19p13.1	30817	5.75273	1.86133	0	Up in PDL1-high vs -low
206974_at	NM_006564	Hs.34526	chemokine (C-X-C motif) receptor 6	CXCR6	chr3p21	10663	5.74426	1.62302	0	Up in PDL1-high vs -low
205639_at	NM_001637	Hs.488007	acyloxyacyl hydrolase (neutrophil)	AOAH	chr7p14-p12	313	5.73489	1.73946	0	Up in PDL1-high vs -low
210784_x_at	AF009634	Hs.631592	leukocyte immunoglobulin-like receptor, subfamily A (with TM domain), member 6	LILRA6	chr19q13.4	11025	5.73455	1.47706	0	Up in PDL1-high vs -low
219183_s_at	NM_013385	Hs.170944	cytohesin 4	CYTH4	chr22q12.3-q13.1	27128	5.72663	1.52922	0	Up in PDL1-high vs -low
204440_at	NM_004233	Hs.595133	CD83 molecule	CD83	chr6p23	9308	5.71928	1.61692	0	Up in PDL1-high vs -low
205404_at	NM_005525	Hs.195040	hydroxysteroid (11-beta) dehydrogenase 1	HSD11B1	chr1q32-q41	3290	5.70851	2.25419	0	Up in PDL1-high vs -low
208373_s_at	NM_004154	Hs.16362	pyrimidinergic receptor P2Y, G-protein coupled, 6	P2RY6	chr11q13.5	5031	5.70355	1.61376	0	Up in PDL1-high vs -low
205569_at	NM_014398	Hs.518448	lysosomal-associated membrane protein 3	LAMP3	chr3q26.3-q27	27074	5.69557	3.18018	0	Up in PDL1-high vs -low
219454_at	NM_015507	Hs.12844	EGF-like-domain, multiple 6	EGFL6	chrXp22	25975	5.69274	2.93469	0	Up in PDL1-high vs -low
218543_s_at	NM_022750	Hs.12646	poly (ADP-ribose) polymerase family, member 12	PARP12	chr7q34	64761	5.68783	1.62986	0	Up in PDL1-high vs -low
219607_s_at	NM_024021	Hs.325960	membrane-spanning 4-domains, subfamily A, member 4	MS4A4A	chr11q12	51338	5.68412	2.23794	0	Up in PDL1-high vs -low
214054_at	AI828929	Hs.71215	docking protein 2, 56kDa	DOK2	chr8p21.3	9046	5.68401	1.56447	0	Up in PDL1-high vs -low
202693_s_at	AW194730	Hs.709489	serine/threonine kinase 17a	STK17A	chr7p13	9263	5.67985	1.87228	0	Up in PDL1-high vs -low
204882_at	NM_014882	Hs.531807	Rho GTPase activating protein 25	ARHGAP25	chr2p13.3	9938	5.67877	1.88172	0	Up in PDL1-high vs -low
203741_s_at	NM_001114	Hs.513578	adenylate cyclase 7	ADCY7	chr16q12.1	113	5.67036	1.83088	0	Up in PDL1-high vs -low
228234_at	AI423165	Hs.642817	toll-like receptor adaptor molecule 2	TICAM2	chr5q23.1	100302736	5.66617	1.49319	0	Up in PDL1-high vs -low
223553_s_at	BC004564	Hs.720849	docking protein 3	DOK3	chr5q35.3	79930	5.65212	1.83102	0	Up in PDL1-high vs -low
201743_at	NM_000591	Hs.163867	CD14 molecule	CD14	chr5q22-q32|5q31.1	929	5.64016	1.81668	0	Up in PDL1-high vs -low
205241_at	NM_005138	Hs.180903	SCO cytochrome oxidase deficient homolog 2 (yeast)	SCO2	chr22q13.33	9997	5.62524	1.69477	0	Up in PDL1-high vs -low
226218_at	BE217880	Hs.591742	interleukin 7 receptor	IL7R	chr5p13	3575	5.62498	2.69564	0	Up in PDL1-high vs -low
219505_at	NM_017424	Hs.170310	cat eye syndrome chromosome region, candidate 1	CECR1	chr22q11.2	51816	5.62186	1.98385	0	Up in PDL1-high vs -low
222088_s_at	AA778684	Hs.655169	solute carrier family 2 (facilitated glucose transporter), member 14	SLC2A14	chr12p13.3	144195	5.62102	2.07791	0	Up in PDL1-high vs -low
222859_s_at	AA150186	Hs.436271	dual adaptor of phosphotyrosine and 3-phosphoinositides	DAPP1	chr4q25-q27	27071	5.6128	1.87081	0	Up in PDL1-high vs -low
204446_s_at	NM_000698	Hs.89499	arachidonate 5-lipoxygenase	ALOX5	chr10q11.2	240	5.60915	1.87358	0	Up in PDL1-high vs -low
1555756_a_at	AF400600	Hs.143929	C-type lectin domain family 7, member A	CLEC7A	chr12p13.2	64581	5.60338	2.31218	0	Up in PDL1-high vs -low
207734_at	NM_017773	Hs.272794	lymphocyte transmembrane adaptor 1	LAX1	chr1q32.1	54900	5.60317	2.12862	0	Up in PDL1-high vs -low
217513_at	BG334495	Hs.631749	chromosome 17 open reading frame 60	C17orf60	chr17q23.3	284021	5.59207	1.47404	0	Up in PDL1-high vs -low
202499_s_at	NM_006931	Hs.419240	solute carrier family 2 (facilitated glucose transporter), member 3	SLC2A3	chr12p13.3	6515	5.58767	2.15834	0	Up in PDL1-high vs -low
205599_at	NM_005658	Hs.531251	TNF receptor-associated factor 1	TRAF1	chr9q33-q34	7185	5.58055	1.61895	0	Up in PDL1-high vs -low
224701_at	AA056548	Hs.518203	poly (ADP-ribose) polymerase family, member 14	PARP14	chr3q21.1	54625	5.57745	1.74266	0	Up in PDL1-high vs -low
213797_at	AI337069	Hs.17518	radical S-adenosyl methionine domain containing 2	RSAD2	chr2p25.2	91543	5.57713	2.66362	0	Up in PDL1-high vs -low
206666_at	NM_002104	Hs.277937	granzyme K (granzyme 3; tryptase II)	GZMK	chr5q11.2	3003	5.57675	2.77082	0	Up in PDL1-high vs -low
214567_s_at	NM_003175	Hs.458346	chemokine (C motif) ligand 1	XCL1	chr1q23	6375	5.57017	2.12473	0	Up in PDL1-high vs -low
219812_at	NM_024070	Hs.521075	poliovirus receptor related immunoglobulin domain containing	PVRIG	chr7q22.1	79037	5.55933	2.21305	0	Up in PDL1-high vs -low
236782_at	AI129628	Hs.440508	sterile alpha motif domain containing 3	SAMD3	chr6q23.1	154075	5.55484	2.02537	0	Up in PDL1-high vs -low
210004_at	AF035776	Hs.412484	oxidized low density lipoprotein (lectin-like) receptor 1	OLR1	chr12p13.2-p12.3	4973	5.5449	2.50508	0	Up in PDL1-high vs -low
1552807_a_at	AF301007	Hs.284813	sialic acid binding Ig-like lectin 10	SIGLEC10	chr19q13.3	89790	5.54125	2.18614	0	Up in PDL1-high vs -low
210340_s_at	BC002635	Hs.520937	colony stimulating factor 2 receptor, alpha, low-affinity (granulocyte-macrophage)	CSF2RA	chrXp22.32 and Yp11.3	1438	5.53213	1.66855	0	Up in PDL1-high vs -low
221210_s_at	NM_030769	Hs.496969	N-acetylneuraminate pyruvate lyase (dihydrodipicolinate synthase)	NPL	chr1q25	80896	5.53004	1.91336	0	Up in PDL1-high vs -low
1553906_s_at	NM_173558	Hs.509664	FYVE, RhoGEF and PH domain containing 2	FGD2	chr6p21.2	221472	5.52972	1.71062	0	Up in PDL1-high vs -low
211924_s_at	AY029180	Hs.466871	plasminogen activator, urokinase receptor	PLAUR	chr19q13	5329	5.51807	1.99438	0	Up in PDL1-high vs -low
213566_at	NM_005615	Hs.23262	ribonuclease, RNase A family, k6	RNASE6	chr14q11.2	6039	5.51359	1.86651	0	Up in PDL1-high vs -low
207351_s_at	NM_003975	Hs.103527	SH2 domain containing 2A	SH2D2A	chr1q21	9047	5.51154	1.75835	0	Up in PDL1-high vs -low
204714_s_at	NM_000130	Hs.30054	coagulation factor V (proaccelerin, labile factor)	F5	chr1q23	2153	5.51126	1.70361	0	Up in PDL1-high vs -low
219118_at	NM_016594	Hs.655103	FK506 binding protein 11, 19 kDa	FKBP11	chr12q13.12	51303	5.50648	1.99485	0	Up in PDL1-high vs -low
207651_at	NM_013308	Hs.549152	G protein-coupled receptor 171	GPR171	chr3q25.1	29909	5.49457	2.66743	0	Up in PDL1-high vs -low
204006_s_at	NM_000570	Hs.694258	Fc fragment of IgG, low affinity IIIa, receptor (CD16a)	FCGR3A	chr1q23	2214	5.47598	3.22651	6.97447e-07	Up in PDL1-high vs -low
213293_s_at	AA083478	Hs.501778	tripartite motif-containing 22	TRIM22	chr11p15	10346	5.47355	1.92533	6.97447e-07	Up in PDL1-high vs -low
218854_at	NM_013352	Hs.458358	dermatan sulfate epimerase	DSE	chr6q22	29940	5.46342	1.7422	6.97447e-07	Up in PDL1-high vs -low
204972_at	NM_016817	Hs.414332	2'-5'-oligoadenylate synthetase 2, 69/71kDa	OAS2	chr12q24.2	4939	5.4579	2.25087	6.97447e-07	Up in PDL1-high vs -low
205067_at	NM_000576	Hs.126256	interleukin 1, beta	IL1B	chr2q14	3553	5.4568	1.92127	6.97447e-07	Up in PDL1-high vs -low
205718_at	NM_000889	Hs.654470	integrin, beta 7	ITGB7	chr12q13.13	3695	5.44652	1.47513	6.97447e-07	Up in PDL1-high vs -low
216191_s_at	X72501	---	T cell receptor delta variable 3	TRDV3	chr14q11	28516	5.44626	2.38387	6.97447e-07	Up in PDL1-high vs -low
220423_at	NM_012400	Hs.189507	phospholipase A2, group IID	PLA2G2D	chr1p36.12	26279	5.44536	2.13535	6.97447e-07	Up in PDL1-high vs -low
204198_s_at	AA541630	Hs.170019	runt-related transcription factor 3	RUNX3	chr1p36	864	5.44462	2.1054	6.97447e-07	Up in PDL1-high vs -low
238423_at	AI674404	Hs.436977	synaptotagmin-like 3	SYTL3	chr6q25.3	94120	5.43452	1.42692	6.97447e-07	Up in PDL1-high vs -low
203964_at	NM_004688	Hs.54483	N-myc (and STAT) interactor	NMI	chr2q23	9111	5.42785	1.61133	6.97447e-07	Up in PDL1-high vs -low
1567628_at	M28590	Hs.436568	CD74 molecule, major histocompatibility complex, class II invariant chain	CD74	chr5q32	972	5.42681	2.94288	6.97447e-07	Up in PDL1-high vs -low
227677_at	BF512748	Hs.515247	Janus kinase 3	JAK3	chr19p13.1	3718	5.41185	2.14931	6.97447e-07	Up in PDL1-high vs -low
223303_at	BC004347	Hs.180535	fermitin family member 3	FERMT3	chr11q13.1	83706	5.4058	1.65675	6.97447e-07	Up in PDL1-high vs -low
209499_x_at	BF448647	Hs.54673	TNFSF12-TNFSF13 readthrough	TNFSF12-TNFSF13	chr17p13.1	407977	5.40348	1.62388	6.97447e-07	Up in PDL1-high vs -low
205660_at	NM_003733	Hs.118633	2'-5'-oligoadenylate synthetase-like	OASL	chr12q24.2	8638	5.40139	2.35844	6.97447e-07	Up in PDL1-high vs -low
222934_s_at	BC000715	Hs.236516	C-type lectin domain family 4, member E	CLEC4E	chr12p13.31	26253	5.40093	1.97765	6.97447e-07	Up in PDL1-high vs -low
225502_at	AL161725	Hs.132599	dedicator of cytokinesis 8	DOCK8	chr9p24.3	81704	5.38181	1.96943	6.97447e-07	Up in PDL1-high vs -low
204774_at	NM_014210	Hs.591198	ecotropic viral integration site 2A	EVI2A	chr17q11.2	2123	5.37317	1.69712	6.97447e-07	Up in PDL1-high vs -low
226702_at	AI742057	Hs.7155	cytidine monophosphate (UMP-CMP) kinase 2, mitochondrial	CMPK2	chr2p25.2	129607	5.36983	2.25396	6.97447e-07	Up in PDL1-high vs -low
204804_at	NM_003141	Hs.532357	tripartite motif-containing 21	TRIM21	chr11p15.5	6737	5.36958	1.47696	6.97447e-07	Up in PDL1-high vs -low
210321_at	M36118	Hs.348264	granzyme H (cathepsin G-like 2, protein h-CCPX)	GZMH	chr14q11.2	2999	5.36708	1.98037	6.97447e-07	Up in PDL1-high vs -low
203879_at	U86453	Hs.518451	phosphoinositide-3-kinase, catalytic, delta polypeptide	PIK3CD	chr1p36.2	5293	5.36508	1.79801	6.97447e-07	Up in PDL1-high vs -low
209670_at	M12959	---	T cell receptor alpha constant	TRAC	chr14q11	28755	5.35577	2.00493	6.97447e-07	Up in PDL1-high vs -low
232024_at	AI431931	Hs.647071	GTPase, IMAP family member 2	GIMAP2	chr7q36.1	26157	5.34747	1.88697	6.97447e-07	Up in PDL1-high vs -low
210873_x_at	U03891	Hs.348983	apolipoprotein B mRNA editing enzyme, catalytic polypeptide-like 3A	APOBEC3A	chr22q13.1-q13.2	200315	5.34583	2.3891	6.97447e-07	Up in PDL1-high vs -low
204529_s_at	AI961231	Hs.491805	thymocyte selection-associated high mobility group box	TOX	chr8q12.1	9760	5.34566	2.38952	6.97447e-07	Up in PDL1-high vs -low
211430_s_at	M87789	Hs.510635	immunoglobulin heavy constant gamma 1 (G1m marker)	IGHG1	chr14q32.33	28396	5.33673	2.47165	6.97447e-07	Up in PDL1-high vs -low
1554240_a_at	BC008777	Hs.174103	integrin, alpha L (antigen CD11A (p180), lymphocyte function-associated antigen 1; alpha polypeptide)	ITGAL	chr16p11.2	3683	5.33174	2.27037	6.97447e-07	Up in PDL1-high vs -low
202446_s_at	AI825926	Hs.130759	phospholipid scramblase 1	PLSCR1	chr3q23	5359	5.32983	1.7792	6.97447e-07	Up in PDL1-high vs -low
234884_x_at	L21961	Hs.640434	Immunoglobulin lambda locus	IGL@	chr22q11.1-q11.2	28831	5.32629	3.98189	6.97447e-07	Up in PDL1-high vs -low
203175_at	NM_001665	Hs.501728	ras homolog gene family, member G (rho G)	RHOG	chr11p15.5-p15.4	391	5.31746	1.38429	6.97447e-07	Up in PDL1-high vs -low
210116_at	AF072930	Hs.349094	SH2 domain containing 1A	SH2D1A	chrXq25	4068	5.31499	2.1989	6.97447e-07	Up in PDL1-high vs -low
213958_at	AW134823	Hs.724071	CD6 molecule	CD6	chr11q13	923	5.30782	1.68715	6.97447e-07	Up in PDL1-high vs -low
207795_s_at	AB009597	Hs.562457	killer cell lectin-like receptor subfamily D, member 1	KLRD1	chr12p13	3824	5.30779	1.70643	6.97447e-07	Up in PDL1-high vs -low
204269_at	NM_006875	Hs.496096	pim-2 oncogene	PIM2	chrXp11.23	11040	5.30759	1.86635	6.97447e-07	Up in PDL1-high vs -low
226875_at	AI742838	Hs.368203	dedicator of cytokinesis 11	DOCK11	chrXq24	139818	5.30372	1.70684	6.97447e-07	Up in PDL1-high vs -low
210889_s_at	M31933	Hs.654395	Fc fragment of IgG, low affinity IIb, receptor (CD32)	FCGR2B	chr1q23	2213	5.29801	1.89847	6.97447e-07	Up in PDL1-high vs -low
218404_at	NM_013322	Hs.520714	sorting nexin 10	SNX10	chr7p15.2	29887	5.28364	1.94358	6.97447e-07	Up in PDL1-high vs -low
205192_at	NM_003954	Hs.404183	mitogen-activated protein kinase kinase kinase 14	MAP3K14	chr17q21	9020	5.28056	1.45131	6.97447e-07	Up in PDL1-high vs -low
205504_at	NM_000061	Hs.159494	Bruton agammaglobulinemia tyrosine kinase	BTK	chrXq21.33-q22	695	5.2789	1.70305	6.97447e-07	Up in PDL1-high vs -low
203920_at	NM_005693	Hs.438863	nuclear receptor subfamily 1, group H, member 3	NR1H3	chr11p11.2	10062	5.27795	1.64606	6.97447e-07	Up in PDL1-high vs -low
206785_s_at	NM_002260	Hs.591157	killer cell lectin-like receptor subfamily C, member 1	KLRC1	chr12p13	3821	5.27528	2.30035	6.97447e-07	Up in PDL1-high vs -low
204204_at	NM_001860	Hs.24030	solute carrier family 31 (copper transporters), member 2	SLC31A2	chr9q31-q32	1318	5.27	1.68774	6.97447e-07	Up in PDL1-high vs -low
40420_at	AB015718	Hs.724453	serine/threonine kinase 10	STK10	chr5q35.1	6793	5.26377	1.48967	6.97447e-07	Up in PDL1-high vs -low
219666_at	NM_022349	Hs.523702	membrane-spanning 4-domains, subfamily A, member 6A	MS4A6A	chr11q12.1	64231	5.25233	1.80508	6.97447e-07	Up in PDL1-high vs -low
212415_at	AW150913	Hs.496666	septin 6	2006-09-01	chrXq24	23157	5.2499	1.78561	6.97447e-07	Up in PDL1-high vs -low
206150_at	NM_001242	Hs.355307	CD27 molecule	CD27	chr12p13	939	5.24877	2.1728	6.97447e-07	Up in PDL1-high vs -low
213309_at	AL117515	Hs.723937	phospholipase C-like 2	PLCL2	chr3p24.3	23228	5.24038	1.73333	6.97447e-07	Up in PDL1-high vs -low
227014_at	BE550881	Hs.567547	aspartate beta-hydroxylase domain containing 2	ASPHD2	chr22q12.1	57168	5.23188	1.60372	6.97447e-07	Up in PDL1-high vs -low
203402_at	AL520102	Hs.440497	potassium voltage-gated channel, shaker-related subfamily, beta member 2	KCNAB2	chr1p36.3	8514	5.22685	1.55752	6.97447e-07	Up in PDL1-high vs -low
227060_at	AW571669	Hs.533720	RELT tumor necrosis factor receptor	RELT	chr11q13.4	84957	5.22512	1.42783	6.97447e-07	Up in PDL1-high vs -low
223220_s_at	AF307338	Hs.518200	poly (ADP-ribose) polymerase family, member 9	PARP9	chr3q21	83666	5.22191	1.63136	1.39489e-06	Up in PDL1-high vs -low
203508_at	NM_001066	Hs.256278	tumor necrosis factor receptor superfamily, member 1B	TNFRSF1B	chr1p36.22	7133	5.21475	1.65772	2.09234e-06	Up in PDL1-high vs -low
218805_at	NM_018384	Hs.647079	GTPase, IMAP family member 5	GIMAP5	chr7q36.1	55340	5.20865	1.71383	2.09234e-06	Up in PDL1-high vs -low
229450_at	AI075407	Hs.47338	interferon-induced protein with tetratricopeptide repeats 3	IFIT3	chr10q24	3437	5.20832	2.25999	2.09234e-06	Up in PDL1-high vs -low
227265_at	AW135176	Hs.520989	fibrinogen-like 2	FGL2	chr7q11.23	10875	5.20664	2.13912	2.09234e-06	Up in PDL1-high vs -low
209310_s_at	U25804	Hs.138378	caspase 4, apoptosis-related cysteine peptidase	CASP4	chr11q22.2-q22.3	837	5.202	1.57609	2.09234e-06	Up in PDL1-high vs -low
221676_s_at	BC002342	Hs.330384	coronin, actin binding protein, 1C	CORO1C	chr12q24.1	23603	5.19644	1.61736	2.09234e-06	Up in PDL1-high vs -low
219566_at	NM_024310	Hs.466383	pleckstrin homology domain containing, family F (with FYVE domain) member 1	PLEKHF1	chr19q12	79156	5.18725	1.64488	2.09234e-06	Up in PDL1-high vs -low
204527_at	NM_000259	Hs.21213	myosin VA (heavy chain 12, myoxin)	MYO5A	chr15q21	4644	5.17479	1.50943	2.09234e-06	Up in PDL1-high vs -low
228258_at	AW008519	Hs.534648	TBC1 domain family, member 10C	TBC1D10C	chr11q13.2	374403	5.16291	1.95937	2.09234e-06	Up in PDL1-high vs -low
218454_at	NM_024829	Hs.131933	phospholipase B domain containing 1	PLBD1	chr12p13.1	79887	5.15097	1.74243	2.09234e-06	Up in PDL1-high vs -low
230925_at	AI093231	Hs.310421	amyloid beta (A4) precursor protein-binding, family B, member 1 interacting protein	APBB1IP	chr10p12.1	54518	5.13766	1.7024	2.09234e-06	Up in PDL1-high vs -low
221491_x_at	AA807056	Hs.534322	major histocompatibility complex, class II, DR beta 1	HLA-DRB1	chr6p21.3	100133661	5.13323	2.26672	2.09234e-06	Up in PDL1-high vs -low
219403_s_at	NM_006665	Hs.44227	heparanase	HPSE	chr4q21.3	10855	5.13026	2.09303	2.09234e-06	Up in PDL1-high vs -low
1554285_at	AF450243	Hs.710500	hepatitis A virus cellular receptor 2	HAVCR2	chr5q33.3	84868	5.12258	1.74931	2.09234e-06	Up in PDL1-high vs -low
235291_s_at	BE875232	Hs.535791	hypothetical LOC643977	FLJ32255	chr5p12	643977	5.11744	1.76624	2.09234e-06	Up in PDL1-high vs -low
224923_at	AL117512	Hs.370603	tetratricopeptide repeat domain 7A	TTC7A	chr2p21	57217	5.11579	1.33049	2.09234e-06	Up in PDL1-high vs -low
201126_s_at	NM_002406	Hs.519818	mannosyl (alpha-1,3-)-glycoprotein beta-1,2-N-acetylglucosaminyltransferase	MGAT1	chr5q35	4245	5.10896	1.33793	2.09234e-06	Up in PDL1-high vs -low
212311_at	AA522514	Hs.479384	sel-1 suppressor of lin-12-like 3 (C. elegans)	SEL1L3	chr4p15.2	23231	5.09553	2.32079	2.09234e-06	Up in PDL1-high vs -low
203234_at	NM_003364	Hs.488240	uridine phosphorylase 1	UPP1	chr7p12.3	7378	5.08894	1.7117	2.09234e-06	Up in PDL1-high vs -low
227686_at	BE465433	Hs.655449	oxidoreductase NAD-binding domain containing 1	OXNAD1	chr3p25-p24	92106	5.07885	1.36169	2.09234e-06	Up in PDL1-high vs -low
209037_s_at	AW182860	Hs.523774	EH-domain containing 1	EHD1	chr11q13	10938	5.07769	1.56727	2.09234e-06	Up in PDL1-high vs -low
224374_s_at	AF270513	Hs.532815	elastin microfibril interfacer 2	EMILIN2	chr18p11.3	84034	5.07768	1.74433	2.09234e-06	Up in PDL1-high vs -low
226743_at	AW003459	Hs.462829	schlafen family member 11	SLFN11	chr17q12	91607	5.07347	1.6769	2.09234e-06	Up in PDL1-high vs -low
203110_at	U43522	Hs.491322	PTK2B protein tyrosine kinase 2 beta	PTK2B	chr8p21.1	2185	5.06955	1.45139	2.09234e-06	Up in PDL1-high vs -low
202659_at	NM_002801	Hs.9661	proteasome (prosome, macropain) subunit, beta type, 10	PSMB10	chr16q22.1	5699	5.06557	1.63901	2.09234e-06	Up in PDL1-high vs -low
214186_s_at	AI346483	Hs.132807	HLA complex group 26 (non-protein coding)	HCG26	chr6p21.3	352961	5.05941	1.40224	2.09234e-06	Up in PDL1-high vs -low
205821_at	NM_007360	Hs.387787	killer cell lectin-like receptor subfamily K, member 1	KLRK1	chr12p13.2-p12.3	22914	5.03953	2.07828	2.78979e-06	Up in PDL1-high vs -low
209723_at	BC002538	Hs.104879	serpin peptidase inhibitor, clade B (ovalbumin), member 9	SERPINB9	chr6p25	5272	5.02962	1.97687	2.78979e-06	Up in PDL1-high vs -low
227645_at	BG236366	Hs.278901	phosphoinositide-3-kinase, regulatory subunit 5	PIK3R5	chr17p13.1	23533	5.02842	1.58859	2.78979e-06	Up in PDL1-high vs -low
202625_at	AI356412	Hs.491767	v-yes-1 Yamaguchi sarcoma viral related oncogene homolog	LYN	chr8q13	4067	5.0161	1.84725	2.78979e-06	Up in PDL1-high vs -low
220358_at	NM_018664	Hs.62919	basic leucine zipper transcription factor, ATF-like 3	BATF3	chr1q32.3	55509	5.01349	1.48643	2.78979e-06	Up in PDL1-high vs -low
209417_s_at	BC001356	Hs.632258	interferon-induced protein 35	IFI35	chr17q21	3430	4.9946	1.75997	2.78979e-06	Up in PDL1-high vs -low
209514_s_at	BE502030	Hs.654978	RAB27A, member RAS oncogene family	RAB27A	chr15q15-q21.1	5873	4.98615	1.69076	2.78979e-06	Up in PDL1-high vs -low
204057_at	AI073984	Hs.137427	interferon regulatory factor 8	IRF8	chr16q24.1	3394	4.98603	1.9144	2.78979e-06	Up in PDL1-high vs -low
218374_s_at	NM_020374	Hs.302977	chromosome 12 open reading frame 4	C12orf4	chr12p13.3	57102	4.98345	1.47518	2.78979e-06	Up in PDL1-high vs -low
209732_at	BC005254	Hs.85201	C-type lectin domain family 2, member B	CLEC2B	chr12p13-p12	9976	4.96575	1.63738	2.78979e-06	Up in PDL1-high vs -low
240413_at	AI827431	Hs.710248	pyrin and HIN domain family, member 1	PYHIN1	chr1q23.1	149628	4.95764	1.961	3.48724e-06	Up in PDL1-high vs -low
201042_at	AL031651	Hs.517033	transglutaminase 2 (C polypeptide, protein-glutamine-gamma-glutamyltransferase)	TGM2	chr20q12	7052	4.95426	1.81463	3.48724e-06	Up in PDL1-high vs -low
206420_at	NM_005849	Hs.530902	immunoglobulin superfamily, member 6	IGSF6	chr16p12.2	10261	4.95376	1.84555	3.48724e-06	Up in PDL1-high vs -low
230011_at	AW195720	Hs.116419	meiosis inhibitor 1	MEI1	chr22q13.2	150365	4.94995	1.59138	3.48724e-06	Up in PDL1-high vs -low
200868_s_at	NM_018683	Hs.144949	ring finger protein 114	RNF114	chr20q13.13	55905	4.94524	1.49609	3.48724e-06	Up in PDL1-high vs -low
1556283_s_at	W74643	Hs.591162	FGFR1 oncogene partner 2	FGFR1OP2	chr12p11.23	26127	4.93876	1.48462	3.48724e-06	Up in PDL1-high vs -low
236295_s_at	AA694067	Hs.592091	NLR family, CARD domain containing 3	NLRC3	chr16p13.3	197358	4.93771	2.32026	3.48724e-06	Up in PDL1-high vs -low
202748_at	NM_004120	Hs.386567	guanylate binding protein 2, interferon-inducible	GBP2	chr1p22.2	2634	4.93682	1.59765	3.48724e-06	Up in PDL1-high vs -low
201089_at	NM_001693	Hs.295917	ATPase, H+ transporting, lysosomal 56/58kDa, V1 subunit B2	ATP6V1B2	chr8p21.3	526	4.9328	1.44285	3.48724e-06	Up in PDL1-high vs -low
219079_at	NM_016230	Hs.5741	cytochrome b5 reductase 4	CYB5R4	chr6pter-q22.33	51167	4.92868	1.47741	3.48724e-06	Up in PDL1-high vs -low
220532_s_at	NM_014020	Hs.647090	transmembrane protein 176B	TMEM176B	chr7q36.1	28959	4.9251	1.87864	3.48724e-06	Up in PDL1-high vs -low
207072_at	NM_003853	Hs.158315	interleukin 18 receptor accessory protein	IL18RAP	chr2q12	8807	4.91587	1.63271	3.48724e-06	Up in PDL1-high vs -low
36564_at	W27419	Hs.591504	ring finger protein 19B	RNF19B	chr1p35.1	127544	4.91533	1.72103	3.48724e-06	Up in PDL1-high vs -low
217993_s_at	NM_013283	Hs.54642	methionine adenosyltransferase II, beta	MAT2B	chr5q34-q35	27430	4.91283	1.40479	3.48724e-06	Up in PDL1-high vs -low
221080_s_at	NM_024898	Hs.236449	DENN/MADD domain containing 1C	DENND1C	chr19p13.3	79958	4.90727	1.66893	3.48724e-06	Up in PDL1-high vs -low
218729_at	NM_020169	Hs.478067	latexin	LXN	chr3q25.32	56925	4.90713	1.69935	3.48724e-06	Up in PDL1-high vs -low
214791_at	AK023116	Hs.662198	SP140 nuclear body protein-like	SP140L	chr2q37.1	93349	4.90253	1.7837	3.48724e-06	Up in PDL1-high vs -low
219574_at	NM_017923	Hs.592804	membrane-associated ring finger (C3HC4) 1	MARCH1	chr4q32.2	55016	4.9004	1.81448	3.48724e-06	Up in PDL1-high vs -low
227002_at	BF515132	Hs.143878	family with sequence similarity 78, member A	FAM78A	chr9q34	286336	4.89355	1.57739	4.18468e-06	Up in PDL1-high vs -low
203332_s_at	NM_005541	Hs.262886	inositol polyphosphate-5-phosphatase, 145kDa	INPP5D	chr2q37.1	3635	4.89197	1.67733	4.18468e-06	Up in PDL1-high vs -low
219836_at	NM_024508	Hs.136912	zinc finger, BED-type containing 2	ZBED2	chr3q13.2	79413	4.88517	1.65604	4.18468e-06	Up in PDL1-high vs -low
219806_s_at	NM_020179	Hs.438064	chromosome 11 open reading frame 75	C11orf75	chr11q21	56935	4.87898	1.77149	4.88213e-06	Up in PDL1-high vs -low
219519_s_at	NM_023068	Hs.31869	sialic acid binding Ig-like lectin 1, sialoadhesin	SIGLEC1	chr20p13	6614	4.87499	1.78728	4.88213e-06	Up in PDL1-high vs -low
219243_at	NM_018326	Hs.647101	GTPase, IMAP family member 4	GIMAP4	chr7q36.1	55303	4.87271	1.61966	4.88213e-06	Up in PDL1-high vs -low
205484_at	NM_014450	Hs.88012	signaling threshold regulating transmembrane adaptor 1	SIT1	chr9p13-p12	27240	4.87044	1.56065	5.57958e-06	Up in PDL1-high vs -low
207681_at	NM_001504	Hs.198252	chemokine (C-X-C motif) receptor 3	CXCR3	chrXq13	2833	4.86837	1.71999	5.57958e-06	Up in PDL1-high vs -low
216557_x_at	U92706	Hs.720847	immunoglobulin heavy constant alpha 1	IGHA1	chr14q32.33	100291917	4.86566	2.91886	5.57958e-06	Up in PDL1-high vs -low
214551_s_at	NM_006137	Hs.36972	CD7 molecule	CD7	chr17q25.2-q25.3	924	4.86306	1.70074	5.57958e-06	Up in PDL1-high vs -low
227647_at	AI692703	Hs.523899	potassium voltage-gated channel, Isk-related family, member 3	KCNE3	chr11q13.4	10008	4.86279	1.56257	5.57958e-06	Up in PDL1-high vs -low
214450_at	NM_001335	Hs.416848	cathepsin W	CTSW	chr11q13.1	1521	4.8445	1.9375	5.57958e-06	Up in PDL1-high vs -low
207339_s_at	NM_002341	Hs.376208	lymphotoxin beta (TNF superfamily, member 3)	LTB	chr6p21.3	4050	4.84375	2.07549	5.57958e-06	Up in PDL1-high vs -low
215813_s_at	S36219	Hs.201978	prostaglandin-endoperoxide synthase 1 (prostaglandin G/H synthase and cyclooxygenase)	PTGS1	chr9q32-q33.3	5742	4.83893	1.71405	5.57958e-06	Up in PDL1-high vs -low
206214_at	NM_005084	Hs.584823	phospholipase A2, group VII (platelet-activating factor acetylhydrolase, plasma)	PLA2G7	chr6p21.2-p12	7941	4.83828	2.20291	6.27703e-06	Up in PDL1-high vs -low
201762_s_at	NM_002818	Hs.434081	proteasome (prosome, macropain) activator subunit 2 (PA28 beta)	PSME2	chr14q11.2	5721	4.83452	1.42932	6.27703e-06	Up in PDL1-high vs -low
1559584_a_at	BC025741	Hs.331095	chromosome 16 open reading frame 54	C16orf54	chr16p11.2	283897	4.83091	2.25846	6.27703e-06	Up in PDL1-high vs -low
34210_at	N90866	Hs.276770	CD52 molecule	CD52	chr1p36	1043	4.8247	2.10848	6.27703e-06	Up in PDL1-high vs -low
203936_s_at	NM_004994	Hs.297413	matrix metallopeptidase 9 (gelatinase B, 92kDa gelatinase, 92kDa type IV collagenase)	MMP9	chr20q11.2-q13.1	4318	4.80985	2.61964	6.27703e-06	Up in PDL1-high vs -low
230753_at	R12665	Hs.11594	protein associated with topoisomerase II homolog 2 (yeast)	PATL2	chr15q21.1	197135	4.80861	1.53378	6.27703e-06	Up in PDL1-high vs -low
205758_at	AW006735	Hs.85258	CD8a molecule	CD8A	chr2p12	925	4.80009	2.1363	6.27703e-06	Up in PDL1-high vs -low
219694_at	NM_019018	Hs.155085	family with sequence similarity 105, member A	FAM105A	chr5p15.2	54491	4.79498	1.41695	6.97447e-06	Up in PDL1-high vs -low
204079_at	NM_003595	Hs.724514	tyrosylprotein sulfotransferase 2	TPST2	chr22q12.1	8459	4.79294	1.45409	6.97447e-06	Up in PDL1-high vs -low
203561_at	NM_021642	Hs.352642	Fc fragment of IgG, low affinity IIa, receptor (CD32)	FCGR2A	chr1q23	2212	4.7923	1.74096	6.97447e-06	Up in PDL1-high vs -low
205786_s_at	NM_000632	Hs.172631	integrin, alpha M (complement component 3 receptor 3 subunit)	ITGAM	chr16p11.2	3684	4.77595	1.62277	7.67192e-06	Up in PDL1-high vs -low
228581_at	AW071744	Hs.408960	potassium inwardly-rectifying channel, subfamily J, member 10	KCNJ10	chr1q23.2	3766	4.77484	1.9992	7.67192e-06	Up in PDL1-high vs -low
241869_at	AW026509	Hs.257352	apolipoprotein L, 6	APOL6	chr22q12.3	80830	4.77462	2.00911	7.67192e-06	Up in PDL1-high vs -low
204638_at	NM_001611	Hs.1211	acid phosphatase 5, tartrate resistant	ACP5	chr19p13.3-p13.2	54	4.77458	2.2654	7.67192e-06	Up in PDL1-high vs -low
202943_s_at	M38083	Hs.75372	N-acetylgalactosaminidase, alpha-	NAGA	chr22q13-qter|22q11	4668	4.77317	1.35085	7.67192e-06	Up in PDL1-high vs -low
221004_s_at	NM_030926	Hs.111577	integral membrane protein 2C	ITM2C	chr2q37	81618	4.77238	1.63511	7.67192e-06	Up in PDL1-high vs -low
205213_at	NM_014716	Hs.337242	ArfGAP with coiled-coil, ankyrin repeat and PH domains 1	ACAP1	chr17p13.1	9744	4.77138	2.00331	7.67192e-06	Up in PDL1-high vs -low
212646_at	D42043	Hs.98910	raftlin, lipid raft linker 1	RFTN1	chr3p24.3	23180	4.77085	1.57823	7.67192e-06	Up in PDL1-high vs -low
210038_at	AL137145	Hs.498570	protein kinase C, theta	PRKCQ	chr10p15	5588	4.77046	1.86409	7.67192e-06	Up in PDL1-high vs -low
205100_at	NM_005110	Hs.696497	glutamine-fructose-6-phosphate transaminase 2	GFPT2	chr5q34-q35	9945	4.76998	1.62913	8.36937e-06	Up in PDL1-high vs -low
221269_s_at	NM_031286	Hs.109051	SH3 domain binding glutamic acid-rich protein like 3	SH3BGRL3	chr1p36.11	83442	4.76599	1.42519	8.36937e-06	Up in PDL1-high vs -low
225604_s_at	AA284532	Hs.493819	GLI pathogenesis-related 2	GLIPR2	chr9p13.3	152007	4.76541	1.73959	8.36937e-06	Up in PDL1-high vs -low
204949_at	NM_002162	Hs.654563	intercellular adhesion molecule 3	ICAM3	chr19p13.3-p13.2	3385	4.75972	1.52483	8.36937e-06	Up in PDL1-high vs -low
208309_s_at	NM_006785	Hs.601217	mucosa associated lymphoid tissue lymphoma translocation gene 1	MALT1	chr18q21	10892	4.75469	1.54541	8.36937e-06	Up in PDL1-high vs -low
1555745_a_at	U25677	Hs.524579	lysozyme	LYZ	chr12q15	4069	4.73708	3.40461	9.76426e-06	Up in PDL1-high vs -low
207426_s_at	NM_003326	Hs.181097	tumor necrosis factor (ligand) superfamily, member 4	TNFSF4	chr1q25	7292	4.7309	2.09058	9.76426e-06	Up in PDL1-high vs -low
218322_s_at	NM_016234	Hs.11638	acyl-CoA synthetase long-chain family member 5	ACSL5	chr10q25.1-q25.2	51703	4.73067	1.74703	9.76426e-06	Up in PDL1-high vs -low
204994_at	NM_002463	Hs.926	myxovirus (influenza virus) resistance 2 (mouse)	MX2	chr21q22.3	4600	4.71842	1.81272	9.76426e-06	Up in PDL1-high vs -low
1559883_s_at	AF147427	Hs.580681	SAM domain and HD domain 1	SAMHD1	chr20pter-q12	25939	4.71449	1.89593	9.76426e-06	Up in PDL1-high vs -low
205936_s_at	NM_002115	Hs.411695	hexokinase 3 (white cell)	HK3	chr5q35.2	3101	4.7122	1.74938	9.76426e-06	Up in PDL1-high vs -low
203729_at	NM_001425	Hs.9999	epithelial membrane protein 3	EMP3	chr19q13.3	2014	4.7105	1.79507	9.76426e-06	Up in PDL1-high vs -low
213187_x_at	BG538564	Hs.433670	ferritin, light polypeptide	FTL	chr19q13.33	2512	4.70848	1.34417	9.76426e-06	Up in PDL1-high vs -low
204725_s_at	NM_006153	Hs.477693	NCK adaptor protein 1	NCK1	chr3q21	4690	4.69867	1.61015	9.76426e-06	Up in PDL1-high vs -low
225701_at	AK024431	Hs.494895	AT-hook transcription factor	AKNA	chr9q32	80709	4.69714	1.61293	9.76426e-06	Up in PDL1-high vs -low
210354_at	M29383	Hs.856	interferon, gamma	IFNG	chr12q14	3458	4.6922	1.70966	1.04617e-05	Up in PDL1-high vs -low
219045_at	NM_019034	Hs.720066	ras homolog gene family, member F (in filopodia)	RHOF	chr12q24.31	54509	4.68789	1.58557	1.04617e-05	Up in PDL1-high vs -low
203028_s_at	NM_000101	Hs.513803	cytochrome b-245, alpha polypeptide	CYBA	chr16q24	1535	4.68553	1.72851	1.11592e-05	Up in PDL1-high vs -low
206796_at	NM_003882	Hs.492974	WNT1 inducible signaling pathway protein 1	WISP1	chr8q24.22	8840	4.67222	1.89086	1.11592e-05	Up in PDL1-high vs -low
226452_at	AU146532	Hs.470633	pyruvate dehydrogenase kinase, isozyme 1	PDK1	chr2q31.1	5163	4.65739	1.75593	1.11592e-05	Up in PDL1-high vs -low
219885_at	NM_018042	Hs.663548	schlafen family member 12	SLFN12	chr17q12	55106	4.6554	1.57844	1.11592e-05	Up in PDL1-high vs -low
218870_at	NM_018460	Hs.171011	Rho GTPase activating protein 15	ARHGAP15	chr2q22.2-q22.3	55843	4.65431	1.76766	1.11592e-05	Up in PDL1-high vs -low
227353_at	BE671663	Hs.592102	transmembrane channel-like 8	TMC8	chr17q25.3	147138	4.65287	1.86884	1.11592e-05	Up in PDL1-high vs -low
205456_at	NM_000733	Hs.3003	CD3e molecule, epsilon (CD3-TCR complex)	CD3E	chr11q23	916	4.64474	2.07465	1.25541e-05	Up in PDL1-high vs -low
226517_at	AL390172	Hs.438993	branched chain amino-acid transaminase 1, cytosolic	BCAT1	chr12p12.1	586	4.64397	2.0857	1.25541e-05	Up in PDL1-high vs -low
203320_at	NM_005475	Hs.506784	SH2B adaptor protein 3	SH2B3	chr12q24	10019	4.62826	1.42429	1.32515e-05	Up in PDL1-high vs -low
218109_s_at	NM_022736	Hs.58663	major facilitator superfamily domain containing 1	MFSD1	chr3q25.32	64747	4.62635	1.39599	1.32515e-05	Up in PDL1-high vs -low
231166_at	AI733474	Hs.516604	G protein-coupled receptor 155	GPR155	chr2q31.1	151556	4.6253	1.70437	1.39489e-05	Up in PDL1-high vs -low
206392_s_at	NM_002888	Hs.131269	retinoic acid receptor responder (tazarotene induced) 1	RARRES1	chr3q25.32	5918	4.62245	2.84419	1.39489e-05	Up in PDL1-high vs -low
204646_at	NM_000110	Hs.335034	dihydropyrimidine dehydrogenase	DPYD	chr1p22	1806	4.61552	1.65049	1.46464e-05	Up in PDL1-high vs -low
234764_x_at	U96394	---	immunoglobulin lambda variable 1-36	IGLV1-36	chr22q11.2	28826	4.61483	3.76863	1.46464e-05	Up in PDL1-high vs -low
205467_at	NM_001230	Hs.5353	caspase 10, apoptosis-related cysteine peptidase	CASP10	chr2q33-q34	843	4.61147	1.41309	1.46464e-05	Up in PDL1-high vs -low
217147_s_at	AJ240085	Hs.138701	T cell receptor associated transmembrane adaptor 1	TRAT1	chr3q13	50852	4.60728	2.08435	1.46464e-05	Up in PDL1-high vs -low
207565_s_at	NM_001531	Hs.101840	major histocompatibility complex, class I-related	MR1	chr1q25.3	3140	4.60667	1.44161	1.46464e-05	Up in PDL1-high vs -low
229597_s_at	BF592952	Hs.287379	WDFY family member 4	WDFY4	chr10q11.23	57705	4.60595	1.50332	1.46464e-05	Up in PDL1-high vs -low
201506_at	NM_000358	Hs.369397	transforming growth factor, beta-induced, 68kDa	TGFBI	chr5q31	7045	4.60431	1.69124	1.46464e-05	Up in PDL1-high vs -low
211908_x_at	M87268	Hs.719895	Immunoglobulin kappa variable 3-20	IGKV3-20	chr2p12	28912	4.59365	2.74615	1.46464e-05	Up in PDL1-high vs -low
205205_at	NM_006509	Hs.654402	v-rel reticuloendotheliosis viral oncogene homolog B	RELB	chr19q13.32	5971	4.59145	1.59357	1.46464e-05	Up in PDL1-high vs -low
202664_at	AW058622	Hs.128067	WAS/WASL interacting protein family, member 1	WIPF1	chr2q31.1	7456	4.58974	1.68001	1.46464e-05	Up in PDL1-high vs -low
218815_s_at	NM_018022	Hs.465305	transmembrane protein 51	TMEM51	chr1p36.21	55092	4.58838	1.41355	1.46464e-05	Up in PDL1-high vs -low
201137_s_at	NM_002121	Hs.485130	major histocompatibility complex, class II, DP beta 1	HLA-DPB1	chr6p21.3	3115	4.58682	1.61655	1.46464e-05	Up in PDL1-high vs -low
201298_s_at	BC003398	Hs.724457	MOB1, Mps One Binder kinase activator-like 1B (yeast)	MOBKL1B	chr2p13.1	55233	4.58318	1.47894	1.46464e-05	Up in PDL1-high vs -low
212658_at	N66633	Hs.79299	lipoma HMGIC fusion partner-like 2	LHFPL2	chr5q14.1	10184	4.58236	1.44168	1.46464e-05	Up in PDL1-high vs -low
204960_at	NM_005608	Hs.155975	protein tyrosine phosphatase, receptor type, C-associated protein	PTPRCAP	chr11q13.3	5790	4.57912	1.8377	1.46464e-05	Up in PDL1-high vs -low
218231_at	NM_017567	Hs.7036	N-acetylglucosamine kinase	NAGK	chr2p13.3	55577	4.57852	1.29343	1.46464e-05	Up in PDL1-high vs -low
205180_s_at	NM_001109	Hs.720760	ADAM metallopeptidase domain 8	ADAM8	chr10q26.3	101	4.57845	1.55548	1.46464e-05	Up in PDL1-high vs -low
229121_at	BE857553	Hs.197143	chemokine-like receptor 1	CMKLR1	chr12q24.1	1240	4.57744	1.68657	1.46464e-05	Up in PDL1-high vs -low
204780_s_at	AA164751	Hs.244139	Fas (TNF receptor superfamily, member 6)	FAS	chr10q24.1	355	4.57688	1.67668	1.46464e-05	Up in PDL1-high vs -low
219099_at	NM_020375	Hs.504545	chromosome 12 open reading frame 5	C12orf5	chr12p13.3	57103	4.57537	1.61128	1.46464e-05	Up in PDL1-high vs -low
222435_s_at	AF161502	Hs.163776	ubiquitin-conjugating enzyme E2, J1 (UBC6 homolog, yeast)	UBE2J1	chr6q15	51465	4.57183	1.52532	1.46464e-05	Up in PDL1-high vs -low
221044_s_at	NM_021616	---	tripartite motif-containing 34	TRIM34	chr11p15	445372	4.5707	1.42871	1.46464e-05	Up in PDL1-high vs -low
209374_s_at	BC001872	---	immunoglobulin heavy constant mu	IGHM	chr14q32.33	3507	4.57	3.2219	1.46464e-05	Up in PDL1-high vs -low
209827_s_at	NM_004513	Hs.459095	interleukin 16 (lymphocyte chemoattractant factor)	IL16	chr15q26.3	3603	4.56667	1.65646	1.46464e-05	Up in PDL1-high vs -low
208959_s_at	BC005374	Hs.154023	endoplasmic reticulum protein 44	ERP44	chr9q31.1	23071	4.55054	1.37896	1.60413e-05	Up in PDL1-high vs -low
206407_s_at	NM_005408	Hs.414629	chemokine (C-C motif) ligand 13	CCL13	chr17q11.2	6357	4.55	1.88693	1.60413e-05	Up in PDL1-high vs -low
209276_s_at	AF162769	Hs.28988	glutaredoxin (thioltransferase)	GLRX	chr5q14	2745	4.54859	1.67618	1.60413e-05	Up in PDL1-high vs -low
221561_at	L21934	Hs.496383	sterol O-acyltransferase 1	SOAT1	chr1q25	6646	4.54628	1.67086	1.60413e-05	Up in PDL1-high vs -low
202207_at	BG435404	Hs.723194	ADP-ribosylation factor-like 4C	ARL4C	chr2q37.1	10123	4.54599	1.65712	1.60413e-05	Up in PDL1-high vs -low
212067_s_at	AL573058	Hs.524224	complement component 1, r subcomponent	C1R	chr12p13	715	4.54469	1.61811	1.60413e-05	Up in PDL1-high vs -low
205237_at	NM_002003	Hs.440898	ficolin (collagen/fibrinogen domain containing) 1	FCN1	chr9q34	2219	4.54264	1.89484	1.60413e-05	Up in PDL1-high vs -low
209584_x_at	AF165520	Hs.441124	apolipoprotein B mRNA editing enzyme, catalytic polypeptide-like 3C	APOBEC3C	chr22q13.1	27350	4.53708	1.38262	1.60413e-05	Up in PDL1-high vs -low
212353_at	AI479175	Hs.409602	sulfatase 1	SULF1	chr8q13.1	23213	4.53678	1.96398	1.60413e-05	Up in PDL1-high vs -low
203665_at	NM_002133	Hs.517581	heme oxygenase (decycling) 1	HMOX1	chr22q12|22q13.1	3162	4.53409	1.876	1.60413e-05	Up in PDL1-high vs -low
1554834_a_at	AY062002	Hs.497579	Ras association (RalGDS/AF-6) domain family member 5	RASSF5	chr1q32.1	83593	4.53276	1.88065	1.60413e-05	Up in PDL1-high vs -low
226757_at	AA131041	Hs.437609	interferon-induced protein with tetratricopeptide repeats 2	IFIT2	chr10q23.31	3433	4.52622	1.98829	1.67387e-05	Up in PDL1-high vs -low
231241_at	AW469714	Hs.721304	Similar to PCAF associated factor 65 beta	LOC645744	chr17q12	645744	4.52453	1.59981	1.74362e-05	Up in PDL1-high vs -low
220731_s_at	NM_018090	Hs.437385	NECAP endocytosis associated 2	NECAP2	chr1p36.13	55707	4.52248	1.27271	1.74362e-05	Up in PDL1-high vs -low
209846_s_at	BC002832	Hs.376046	butyrophilin, subfamily 3, member A2	BTN3A2	chr6p22.1	11118	4.522	1.82896	1.74362e-05	Up in PDL1-high vs -low
203236_s_at	NM_009587	Hs.81337	lectin, galactoside-binding, soluble, 9	LGALS9	chr17q11.2	3965	4.51832	1.57943	1.74362e-05	Up in PDL1-high vs -low
218223_s_at	NM_016274	Hs.438824	pleckstrin homology domain containing, family O member 1	PLEKHO1	chr1q21.2	51177	4.51641	1.48982	1.74362e-05	Up in PDL1-high vs -low
212663_at	AB014574	Hs.522351	FK506 binding protein 15, 133kDa	FKBP15	chr9q32	23307	4.5132	1.21902	1.74362e-05	Up in PDL1-high vs -low
210184_at	M81695	Hs.248472	integrin, alpha X (complement component 3 receptor 4 subunit)	ITGAX	chr16p11.2	3687	4.51265	1.43041	1.74362e-05	Up in PDL1-high vs -low
220059_at	NM_012108	Hs.435579	signal transducing adaptor family member 1	STAP1	chr4q13.2	26228	4.50669	2.14236	1.74362e-05	Up in PDL1-high vs -low
243099_at	AW271350	Hs.436677	NFAT activating protein with ITAM motif 1	NFAM1	chr22q13.2	150372	4.50508	1.40721	1.74362e-05	Up in PDL1-high vs -low
208091_s_at	NM_030796	Hs.488307	vesicular, overexpressed in cancer, prosurvival protein 1	VOPP1	chr7p11.2	81552	4.50447	1.39133	1.74362e-05	Up in PDL1-high vs -low
209193_at	M24779	Hs.81170	pim-1 oncogene	PIM1	chr6p21.2	5292	4.50215	1.45306	1.74362e-05	Up in PDL1-high vs -low
202422_s_at	NM_022977	Hs.268785	acyl-CoA synthetase long-chain family member 4	ACSL4	chrXq22.3-q23	2182	4.50013	1.63612	1.74362e-05	Up in PDL1-high vs -low
220132_s_at	NM_013269	Hs.268326	C-type lectin domain family 2, member D	CLEC2D	chr12p13	29121	4.499	1.65871	1.74362e-05	Up in PDL1-high vs -low
205312_at	NM_003120	Hs.502511	spleen focus forming virus (SFFV) proviral integration oncogene spi1	SPI1	chr11p11.2	6688	4.49841	1.6265	1.74362e-05	Up in PDL1-high vs -low
218747_s_at	NM_018009	Hs.504597	TAP binding protein-like	TAPBPL	chr12p13.31	55080	4.49833	1.49161	1.74362e-05	Up in PDL1-high vs -low
226748_at	AI674731	Hs.603629	LysM, putative peptidoglycan-binding, domain containing 2	LYSMD2	chr15q21.2	256586	4.49403	1.61193	1.74362e-05	Up in PDL1-high vs -low
201430_s_at	W72516	Hs.519659	dihydropyrimidinase-like 3	DPYSL3	chr5q32	1809	4.49068	1.73892	1.81336e-05	Up in PDL1-high vs -low
225763_at	AI659418	Hs.493867	RCSD domain containing 1	RCSD1	chr1q24.2	92241	4.4888	1.73187	1.81336e-05	Up in PDL1-high vs -low
219684_at	NM_022147	Hs.43388	receptor (chemosensory) transporter protein 4	RTP4	chr3q27.3	64108	4.47562	2.04087	1.88311e-05	Up in PDL1-high vs -low
32128_at	Y13710	Hs.143961	chemokine (C-C motif) ligand 18 (pulmonary and activation-regulated)	CCL18	chr17q11.2	6362	4.4703	2.76456	1.95285e-05	Up in PDL1-high vs -low
205859_at	NM_004271	Hs.653138	lymphocyte antigen 86	LY86	chr6p25.1	9450	4.46239	1.48595	2.0226e-05	Up in PDL1-high vs -low
200838_at	NM_001908	Hs.520898	cathepsin B	CTSB	chr8p22	1508	4.46114	1.54874	2.0226e-05	Up in PDL1-high vs -low
204702_s_at	NM_004289	Hs.404741	nuclear factor (erythroid-derived 2)-like 3	NFE2L3	chr7p15.2	9603	4.45968	1.87401	2.0226e-05	Up in PDL1-high vs -low
203507_at	NM_001251	Hs.647419	CD68 molecule	CD68	chr17p13	968	4.45779	1.39765	2.0226e-05	Up in PDL1-high vs -low
1553856_s_at	NM_014499	Hs.296433	purinergic receptor P2Y, G-protein coupled, 10	P2RY10	chrXq21.1	27334	4.45557	1.90003	2.09234e-05	Up in PDL1-high vs -low
214022_s_at	AA749101	Hs.458414	interferon induced transmembrane protein 1 (9-27)	IFITM1	chr11p15.5	8519	4.45135	1.55874	2.16209e-05	Up in PDL1-high vs -low
211675_s_at	AF054589	Hs.427236	MyoD family inhibitor domain containing	MDFIC	chr7q31.1-q31.2	29969	4.45085	1.5065	2.23183e-05	Up in PDL1-high vs -low
209685_s_at	M13975	Hs.460355	protein kinase C, beta	PRKCB	chr16p11.2	5579	4.44688	2.15342	2.23183e-05	Up in PDL1-high vs -low
204192_at	NM_001774	Hs.166556	CD37 molecule	CD37	chr19q13.3	951	4.44416	2.20223	2.23183e-05	Up in PDL1-high vs -low
227418_at	AI808746	Hs.266782	KIAA1826	KIAA1826	chr11q22	84437	4.44058	1.53063	2.23183e-05	Up in PDL1-high vs -low
205114_s_at	NM_002983	Hs.514107	chemokine (C-C motif) ligand 3	CCL3	chr17q12	414062	4.43366	1.91948	2.23183e-05	Up in PDL1-high vs -low
32069_at	AB014515	Hs.511839	NEDD4 binding protein 1	N4BP1	chr16q12.1	9683	4.43182	1.34819	2.23183e-05	Up in PDL1-high vs -low
204789_at	NM_005892	Hs.100217	formin-like 1	FMNL1	chr17q21	752	4.43001	1.46905	2.23183e-05	Up in PDL1-high vs -low
216853_x_at	AF234255	---	immunoglobulin lambda variable 3-19	IGLV3-19	chr22q11.2	28797	4.42912	3.07784	2.23183e-05	Up in PDL1-high vs -low
227791_at	BE222668	Hs.302257	solute carrier family 9 (sodium/hydrogen exchanger), member 9	SLC9A9	chr3q24	285195	4.42794	1.47528	2.23183e-05	Up in PDL1-high vs -low
207907_at	NM_003807	Hs.129708	tumor necrosis factor (ligand) superfamily, member 14	TNFSF14	chr19p13.3	8740	4.42559	1.4058	2.30158e-05	Up in PDL1-high vs -low
1552497_a_at	NM_052931	Hs.492348	SLAM family member 6	SLAMF6	chr1q23.2	114836	4.42456	1.52341	2.30158e-05	Up in PDL1-high vs -low
225775_at	AK000208	Hs.27267	tetraspanin 33	TSPAN33	chr7q32.1	340348	4.42346	1.51462	2.37132e-05	Up in PDL1-high vs -low
227262_at	BE348293	Hs.447530	hyaluronan and proteoglycan link protein 3	HAPLN3	chr15q26.1	145864	4.42276	1.51895	2.37132e-05	Up in PDL1-high vs -low
229686_at	AI436587	Hs.111377	purinergic receptor P2Y, G-protein coupled, 8	P2RY8	chrXp22.33; Yp11.3	286530	4.42229	1.98638	2.37132e-05	Up in PDL1-high vs -low
207551_s_at	NM_006800	Hs.655288	male-specific lethal 3 homolog (Drosophila)	MSL3	chrXp22.3	10943	4.41829	1.38345	2.44107e-05	Up in PDL1-high vs -low
218282_at	NM_018217	Hs.720177	ER degradation enhancer, mannosidase alpha-like 2	EDEM2	chr20q11.22	55741	4.41803	1.27345	2.44107e-05	Up in PDL1-high vs -low
220005_at	NM_023914	Hs.546396	purinergic receptor P2Y, G-protein coupled, 13	P2RY13	chr3q24	53829	4.41711	1.80082	2.58056e-05	Up in PDL1-high vs -low
213923_at	AW005535	Hs.98643	RAP2B, member of RAS oncogene family	RAP2B	chr3q25.2	5912	4.41678	1.38539	2.58056e-05	Up in PDL1-high vs -low
228658_at	R54042	Hs.517502	myocardial infarction associated transcript (non-protein coding)	MIAT	chr22q12.1	440823	4.40039	1.91587	2.6503e-05	Up in PDL1-high vs -low
228055_at	AI763426	Hs.636624	napsin B aspartic peptidase pseudogene	NAPSB	chr19q13.33	256236	4.39962	2.04156	2.72004e-05	Up in PDL1-high vs -low
217297_s_at	AF143684	Hs.123198	myosin IXB	MYO9B	chr19p13.1	4650	4.39725	1.42223	2.72004e-05	Up in PDL1-high vs -low
1555355_a_at	BC017314	Hs.369438	v-ets erythroblastosis virus E26 oncogene homolog 1 (avian)	ETS1	chr11q23.3	2113	4.39288	1.73086	2.72004e-05	Up in PDL1-high vs -low
217992_s_at	NM_024329	Hs.465374	EF-hand domain family, member D2	EFHD2	chr1p36.21	79180	4.38305	1.42064	2.92928e-05	Up in PDL1-high vs -low
204794_at	NM_004418	Hs.1183	dual specificity phosphatase 2	DUSP2	chr2q11	1844	4.38029	1.62926	2.92928e-05	Up in PDL1-high vs -low
211284_s_at	BC000324	Hs.514220	granulin	GRN	chr17q21.32	2896	4.37014	1.32543	3.06877e-05	Up in PDL1-high vs -low
203381_s_at	N33009	Hs.654439	apolipoprotein E	APOE	chr19q13.2	348	4.36674	1.67023	3.06877e-05	Up in PDL1-high vs -low
202524_s_at	NM_014767	Hs.523009	sparc/osteonectin, cwcv and kazal-like domains proteoglycan (testican) 2	SPOCK2	chr10pter-q25.3	9806	4.36221	1.73174	3.20826e-05	Up in PDL1-high vs -low
223939_at	AF348078	Hs.279575	succinate receptor 1	SUCNR1	chr3q25.1	56670	4.359	1.64301	3.20826e-05	Up in PDL1-high vs -low
206687_s_at	NM_002831	Hs.63489	protein tyrosine phosphatase, non-receptor type 6	PTPN6	chr12p13	5777	4.35089	1.32153	3.278e-05	Up in PDL1-high vs -low
204439_at	NM_006820	Hs.724492	interferon-induced protein 44-like	IFI44L	chr1p31.1	10964	4.34315	2.18779	3.34775e-05	Up in PDL1-high vs -low
213415_at	AI768628	Hs.655445	chloride intracellular channel 2	CLIC2	chrXq28	1193	4.33768	1.53562	3.34775e-05	Up in PDL1-high vs -low
220577_at	NM_025006	---	GTPase, very large interferon inducible pseudogene 1	GVINP1	chr11p15.4	387751	4.32273	1.71833	3.76622e-05	Up in PDL1-high vs -low
231647_s_at	AW241983	Hs.415950	Fc receptor-like 5	FCRL5	chr1q21	83416	4.32182	2.30831	3.83596e-05	Up in PDL1-high vs -low
217497_at	AW613387	Hs.592212	thymidine phosphorylase	TYMP	chr22q13|22q13.33	1890	4.32067	1.83624	3.83596e-05	Up in PDL1-high vs -low
203472_s_at	AB026256	Hs.7884	solute carrier organic anion transporter family, member 2B1	SLCO2B1	chr11q13	11309	4.3125	1.7417	3.83596e-05	Up in PDL1-high vs -low
214777_at	BG482805	---	immunoglobulin kappa variable 4-1	IGKV4-1	chr2p12	28908	4.30771	3.04851	3.83596e-05	Up in PDL1-high vs -low
220088_at	NM_001736	Hs.2161	complement component 5a receptor 1	C5AR1	chr19q13.3-q13.4	728	4.29606	1.78918	3.97545e-05	Up in PDL1-high vs -low
240572_s_at	BF436632	Hs.659158	CLR pseudogene	LOC374443	chr12p13.31	374443	4.28572	1.53454	4.11494e-05	Up in PDL1-high vs -low
205885_s_at	L12002	Hs.440955	integrin, alpha 4 (antigen CD49D, alpha 4 subunit of VLA-4 receptor)	ITGA4	chr2q31.3	3676	4.27831	1.72197	4.25443e-05	Up in PDL1-high vs -low
218809_at	NM_024960	Hs.516859	pantothenate kinase 2	PANK2	chr20p13	80025	4.27706	1.26247	4.32417e-05	Up in PDL1-high vs -low
204265_s_at	NM_022107	Hs.520046	G-protein signaling modulator 3	GPSM3	chr6p21.3	63940	4.27681	1.54693	4.32417e-05	Up in PDL1-high vs -low
219014_at	NM_016619	Hs.546392	placenta-specific 8	PLAC8	chr4q21.22	51316	4.27526	2.67088	4.32417e-05	Up in PDL1-high vs -low
209496_at	BC000069	Hs.647064	retinoic acid receptor responder (tazarotene induced) 2	RARRES2	chr7q36.1	5919	4.27323	1.75472	4.32417e-05	Up in PDL1-high vs -low
231093_at	BF514552	Hs.292449	Fc receptor-like 3	FCRL3	chr1q21-q22	115352	4.2729	2.44711	4.32417e-05	Up in PDL1-high vs -low
205101_at	NM_000246	Hs.701991	class II, major histocompatibility complex, transactivator	CIITA	chr16p13	4261	4.27111	1.57279	4.32417e-05	Up in PDL1-high vs -low
211643_x_at	L14457	Hs.721572	immunoglobulin kappa locus	IGK@	chr2p12	100510044	4.2692	2.89475	4.32417e-05	Up in PDL1-high vs -low
203104_at	NM_005211	Hs.586219	colony stimulating factor 1 receptor	CSF1R	chr5q32	1436	4.26451	1.6231	4.39392e-05	Up in PDL1-high vs -low
225415_at	AA577672	Hs.518201	deltex 3-like (Drosophila)	DTX3L	chr3q21.1	151636	4.26412	1.36021	4.39392e-05	Up in PDL1-high vs -low
204563_at	NM_000655	Hs.82848	selectin L	SELL	chr1q23-q25	6402	4.25983	2.47482	4.39392e-05	Up in PDL1-high vs -low
218913_s_at	NM_016573	Hs.49427	GEM interacting protein	GMIP	chr19p13.11	51291	4.25022	1.34591	4.46366e-05	Up in PDL1-high vs -low
1569040_s_at	AA632139	Hs.105323	ankyrin repeat domain 36B pseudogene 2	ANKRD36BP2	chr2p11.2	645784	4.24548	2.25286	4.60315e-05	Up in PDL1-high vs -low
204897_at	AA897516	Hs.199248	prostaglandin E receptor 4 (subtype EP4)	PTGER4	chr5p13.1	5734	4.23579	1.70442	5.23086e-05	Up in PDL1-high vs -low
217388_s_at	D55639	Hs.470126	kynureninase (L-kynurenine hydrolase)	KYNU	chr2q22.2	8942	4.23314	2.47715	5.3006e-05	Up in PDL1-high vs -low
205267_at	NM_006235	Hs.654525	POU class 2 associating factor 1	POU2AF1	chr11q23.1	5450	4.23238	2.91428	5.3006e-05	Up in PDL1-high vs -low
230756_at	AI376558	Hs.353208	zinc finger protein 683	ZNF683	chr1p36.11	257101	4.23127	1.30171	5.37034e-05	Up in PDL1-high vs -low
223565_at	AF151024	Hs.409563	plasma cell-induced ER protein 1	MGC29506	chr5q23-q31	51237	4.23088	2.32278	5.37034e-05	Up in PDL1-high vs -low
215949_x_at	BF002659	---	immunoglobulin heavy constant mu	IGHM	chr14q32.33	100510678	4.23039	2.28719	5.37034e-05	Up in PDL1-high vs -low
212641_at	AL023584	Hs.510172	human immunodeficiency virus type I enhancer binding protein 2	HIVEP2	chr6q23-q24	3097	4.22927	1.39244	5.37034e-05	Up in PDL1-high vs -low
211835_at	AJ225093	---	immunoglobulin kappa variable 1-5	IGKV1-5	chr2p12	28299	4.22692	1.57976	5.44009e-05	Up in PDL1-high vs -low
220066_at	NM_022162	Hs.592072	nucleotide-binding oligomerization domain containing 2	NOD2	chr16q21	64127	4.22533	1.48358	5.50983e-05	Up in PDL1-high vs -low
230489_at	AI797836	Hs.58685	CD5 molecule	CD5	chr11q13	921	4.21218	1.48487	5.78881e-05	Up in PDL1-high vs -low
223434_at	AL136680	Hs.720167	guanylate binding protein 3	GBP3	chr1p22.2	2635	4.21028	1.9495	5.9283e-05	Up in PDL1-high vs -low
204639_at	NM_000022	Hs.654536	adenosine deaminase	ADA	chr20q13.12	100	4.20981	1.5099	5.99805e-05	Up in PDL1-high vs -low
213261_at	AA035414	Hs.170999	tetratricopeptide repeat and ankyrin repeat containing 1	TRANK1	chr3p22.2	9881	4.20945	1.49959	5.99805e-05	Up in PDL1-high vs -low
221680_s_at	AF147782	Hs.272398	ets variant 7	ETV7	chr6p21	51513	4.19091	1.39349	6.48626e-05	Up in PDL1-high vs -low
206914_at	NM_019604	Hs.159523	cytotoxic and regulatory T cell molecule	CRTAM	chr11q24.1	56253	4.18987	1.78372	6.62575e-05	Up in PDL1-high vs -low
228531_at	AA741307	Hs.65641	sterile alpha motif domain containing 9	SAMD9	chr7q21.2	54809	4.18688	1.73406	6.69549e-05	Up in PDL1-high vs -low
214083_at	AW772123	Hs.368264	hypothetical LOC100507315	LOC100507315	chr14q32.31	100507315	4.18652	1.41715	6.69549e-05	Up in PDL1-high vs -low
204674_at	NM_006152	Hs.124922	lymphoid-restricted membrane protein	LRMP	chr12p12.1	4033	4.18594	1.87125	6.69549e-05	Up in PDL1-high vs -low
231747_at	NM_006639	Hs.201300	cysteinyl leukotriene receptor 1	CYSLTR1	chrXq13.2-q21.1	10800	4.17937	1.70964	6.90473e-05	Up in PDL1-high vs -low
207113_s_at	NM_000594	Hs.241570	tumor necrosis factor	TNF	chr6p21.3	7124	4.17729	1.52243	6.97447e-05	Up in PDL1-high vs -low
209091_s_at	AF263293	Hs.136309	SH3-domain GRB2-like endophilin B1	SH3GLB1	chr1p22	51100	4.17613	1.36737	6.97447e-05	Up in PDL1-high vs -low
208146_s_at	NM_031311	Hs.233389	carboxypeptidase, vitellogenic-like	CPVL	chr7p15.1	54504	4.16731	1.65341	7.11396e-05	Up in PDL1-high vs -low
211668_s_at	K03226	Hs.77274	plasminogen activator, urokinase	PLAU	chr10q24	5328	4.16729	1.97851	7.11396e-05	Up in PDL1-high vs -low
228937_at	AI659800	Hs.210586	chromosome 13 open reading frame 31	C13orf31	chr13q14.11	144811	4.16379	1.52371	7.11396e-05	Up in PDL1-high vs -low
206478_at	NM_014792	Hs.649259	KIAA0125	KIAA0125	chr14q32.33	9834	4.16296	1.92802	7.11396e-05	Up in PDL1-high vs -low
234973_at	BG325630	Hs.195155	solute carrier family 38, member 5	SLC38A5	chrXp11.23	92745	4.1587	1.40855	7.25345e-05	Up in PDL1-high vs -low
209892_at	AF305083	Hs.390420	fucosyltransferase 4 (alpha (1,3) fucosyltransferase, myeloid-specific)	FUT4	chr11q21	2526	4.15581	1.66978	7.3232e-05	Up in PDL1-high vs -low
227396_at	AI631833	Hs.318547	protein tyrosine phosphatase, receptor type, J	PTPRJ	chr11p11.2	5795	4.1515	1.53235	7.46269e-05	Up in PDL1-high vs -low
201739_at	NM_005627	Hs.510078	serum/glucocorticoid regulated kinase 1	SGK1	chr6q23	6446	4.15121	1.5645	7.46269e-05	Up in PDL1-high vs -low
208436_s_at	NM_004030	Hs.166120	interferon regulatory factor 7	IRF7	chr11p15.5	3665	4.14819	1.66098	7.46269e-05	Up in PDL1-high vs -low
226329_s_at	BF055289	Hs.14222	MIT, microtubule interacting and transport, domain containing 1	MITD1	chr2q11.2	129531	4.14755	1.32079	7.46269e-05	Up in PDL1-high vs -low
228314_at	BE877357	Hs.412836	leucine rich repeat containing 8 family, member C	LRRC8C	chr1p22.2	84230	4.14044	1.51655	7.67192e-05	Up in PDL1-high vs -low
214339_s_at	AA744529	Hs.95424	mitogen-activated protein kinase kinase kinase kinase 1	MAP4K1	chr19q13.1-q13.4	11184	4.13731	1.58313	7.67192e-05	Up in PDL1-high vs -low
218193_s_at	NM_016072	Hs.62275	golgi transport 1B	GOLT1B	chr12p12.1	51026	4.12495	1.61637	8.29962e-05	Up in PDL1-high vs -low
201850_at	NM_001747	Hs.516155	capping protein (actin filament), gelsolin-like	CAPG	chr2p11.2	822	4.12449	1.54632	8.29962e-05	Up in PDL1-high vs -low
208078_s_at	NM_030751	Hs.282113	salt-inducible kinase 1	SIK1	chr21q22.3	150094	4.12227	1.70525	8.36937e-05	Up in PDL1-high vs -low
232504_at	AL389942	Hs.604728	hypothetical protein LOC285628	LOC285628	chr5q34	285628	4.11906	1.80172	8.43911e-05	Up in PDL1-high vs -low
210279_at	AF261135	Hs.631765	G protein-coupled receptor 18	GPR18	chr13q32	2841	4.11834	2.03333	8.50886e-05	Up in PDL1-high vs -low
226789_at	W84421	Hs.561411	embigin	EMB	chr5q11.1	133418	4.1134	1.63197	8.71809e-05	Up in PDL1-high vs -low
31845_at	U32645	Hs.271940	E74-like factor 4 (ets domain transcription factor)	ELF4	chrXq26	2000	4.11152	1.36736	8.85758e-05	Up in PDL1-high vs -low
206710_s_at	NM_012307	Hs.213394	erythrocyte membrane protein band 4.1-like 3	EPB41L3	chr18p11.32	23136	4.10968	1.66462	8.92733e-05	Up in PDL1-high vs -low
211012_s_at	BC000080	Hs.526464	golgin A6 family-like 4	GOLGA6L4	chr15q22	161527	4.10208	1.34421	9.48528e-05	Up in PDL1-high vs -low
204254_s_at	NM_000376	Hs.524368	vitamin D (1,25- dihydroxyvitamin D3) receptor	VDR	chr12q13.11	7421	4.10138	1.41224	9.55503e-05	Up in PDL1-high vs -low
226879_at	AW406569	Hs.334637	hydrogen voltage-gated channel 1	HVCN1	chr12q24.11	84329	4.0999	1.35819	9.69452e-05	Up in PDL1-high vs -low
228410_at	AA495984	Hs.496982	GRB2-associated binding protein 3	GAB3	chrXq28	139716	4.09723	1.48905	9.76426e-05	Up in PDL1-high vs -low
216942_s_at	D28586	Hs.34341	CD58 molecule	CD58	chr1p13	965	4.09656	1.4326	9.90375e-05	Up in PDL1-high vs -low
212873_at	BE349017	Hs.465521	histocompatibility (minor) HA-1	HMHA1	chr19p13.3	23526	4.09583	1.51488	9.9735e-05	Up in PDL1-high vs -low
220615_s_at	NM_018099	Hs.724583	fatty acyl CoA reductase 2	FAR2	chr12p11.22	55711	4.08772	2.03116	0.000103222	Up in PDL1-high vs -low
230252_at	AW183080	Hs.155538	lysophosphatidic acid receptor 5	LPAR5	chr12p13.31	57121	4.08741	1.47972	0.000103222	Up in PDL1-high vs -low
1555565_s_at	AF314222	Hs.370937	TAP binding protein (tapasin)	TAPBP	chr6p21.3	6892	4.08741	1.69683	0.000103222	Up in PDL1-high vs -low
202180_s_at	NM_017458	Hs.632177	major vault protein	MVP	chr16p11.2	9961	4.08079	1.31549	0.000104617	Up in PDL1-high vs -low
212527_at	BF057059	Hs.570455	PPPDE peptidase domain containing 2	PPPDE2	chr22q13.2	27351	4.07377	1.47598	0.000106012	Up in PDL1-high vs -low
204475_at	NM_002421	Hs.83169	matrix metallopeptidase 1 (interstitial collagenase)	MMP1	chr11q22.3	4312	4.07196	4.60327	0.000107407	Up in PDL1-high vs -low
236673_at	AI554057	Hs.552091	TRAF-interacting protein with forkhead-associated domain, family member B	TIFAB	chr5q31.1	497189	4.06964	1.43942	0.000108802	Up in PDL1-high vs -low
227189_at	AB046819	Hs.657869	copine V	CPNE5	chr6p21.1	57699	4.06862	1.76223	0.000108802	Up in PDL1-high vs -low
214059_at	BE049439	Hs.82316	Interferon-induced protein 44	IFI44	chr1p31.1	10561	4.06049	2.00808	0.000115776	Up in PDL1-high vs -low
215536_at	X87344	Hs.719990	major histocompatibility complex, class II, DQ beta 2	HLA-DQB2	chr6p21	3120	4.04883	2.01313	0.000121356	Up in PDL1-high vs -low
231776_at	NM_005442	Hs.591663	eomesodermin	EOMES	chr3p24.1	8320	4.04279	2.01336	0.000124843	Up in PDL1-high vs -low
218400_at	NM_006187	Hs.528634	2'-5'-oligoadenylate synthetase 3, 100kDa	OAS3	chr12q24.2	4940	4.03541	1.75104	0.000127633	Up in PDL1-high vs -low
205568_at	NM_020980	Hs.104624	aquaporin 9	AQP9	chr15q	366	4.03399	1.96657	0.00012833	Up in PDL1-high vs -low
205901_at	NM_006228	Hs.536937	prepronociceptin	PNOC	chr8p21	5368	4.03222	1.68033	0.000129028	Up in PDL1-high vs -low
211272_s_at	AF064771	Hs.524488	diacylglycerol kinase, alpha 80kDa	DGKA	chr12q13.3	1606	4.03214	1.78026	0.000129028	Up in PDL1-high vs -low
216899_s_at	AC003999	Hs.200770	src kinase associated phosphoprotein 2	SKAP2	chr7p15.2	8935	4.0292	1.59854	0.000129028	Up in PDL1-high vs -low
220418_at	NM_018961	Hs.473912	ubiquitin associated and SH3 domain containing A	UBASH3A	chr21q22.3	53347	4.02682	1.57048	0.000132515	Up in PDL1-high vs -low
219540_at	AU150728	Hs.460645	zinc finger protein 267	ZNF267	chr16p11.2	10308	4.02627	1.4145	0.000132515	Up in PDL1-high vs -low
200904_at	X56841	Hs.650174	major histocompatibility complex, class I, E	HLA-E	chr6p21.3	3133	4.02458	1.46502	0.000134607	Up in PDL1-high vs -low
225847_at	AB037784	Hs.444099	neutral cholesterol ester hydrolase 1	NCEH1	chr3q26.31	57552	4.02272	1.72583	0.000134607	Up in PDL1-high vs -low
212902_at	BE645231	Hs.595540	SEC24 family, member A (S. cerevisiae)	SEC24A	chr5q31.1	10802	4.01323	1.46936	0.000138095	Up in PDL1-high vs -low
206206_at	NM_005582	Hs.87205	CD180 molecule	CD180	chr5q12	4064	4.00887	1.49667	0.000139489	Up in PDL1-high vs -low
223615_at	AL136709	Hs.130719	ABI family, member 3	ABI3	chr17q21.3	51225	4.00849	1.3184	0.000140187	Up in PDL1-high vs -low
225282_at	AL137764	Hs.15200	small ArfGAP2	SMAP2	chr1p35.3-p34.1	64744	4.00144	1.39894	0.000143674	Up in PDL1-high vs -low
1555613_a_at	AB083211	Hs.234569	zeta-chain (TCR) associated protein kinase 70kDa	ZAP70	chr2q12	7535	3.99755	1.84936	0.000145766	Up in PDL1-high vs -low
219892_at	NM_023003	Hs.513094	transmembrane 6 superfamily member 1	TM6SF1	chr15q24-q26	53346	3.99473	1.5	0.000149951	Up in PDL1-high vs -low
205943_at	NM_005651	Hs.183671	tryptophan 2,3-dioxygenase	TDO2	chr4q31-q32	6999	3.99304	2.21339	0.000150649	Up in PDL1-high vs -low
227598_at	AI762857	Hs.655915	chromosome 7 open reading frame 29	C7orf29	chr7q36.1	113763	3.99117	1.40164	0.000152741	Up in PDL1-high vs -low
1560762_at	AK097158	Hs.647110	hypothetical LOC285972	LOC285972	chr7q36.1	285972	3.98833	1.52298	0.000154136	Up in PDL1-high vs -low
200866_s_at	M32221	Hs.523004	prosaposin	PSAP	chr10q21-q22	5660	3.98501	1.51357	0.000155531	Up in PDL1-high vs -low
228298_at	BF056901	Hs.560100	family with sequence similarity 113, member B	FAM113B	chr12q13.11	91523	3.98382	1.83706	0.000156926	Up in PDL1-high vs -low
216984_x_at	D84143	---	immunoglobulin lambda variable 2-23	IGLV2-23	chr22q11.2	28813	3.98289	2.48234	0.000157623	Up in PDL1-high vs -low
205796_at	NM_018393	Hs.655341	t-complex 11 (mouse)-like 1	TCP11L1	chr11p13	55346	3.97349	1.44015	0.000162505	Up in PDL1-high vs -low
219863_at	NM_016323	Hs.26663	hect domain and RLD 5	HERC5	chr4q22.1	51191	3.97263	1.83191	0.000163203	Up in PDL1-high vs -low
208679_s_at	AF279893	Hs.529303	actin related protein 2/3 complex, subunit 2, 34kDa	ARPC2	chr2q36.1	10109	3.96375	1.22961	0.00016948	Up in PDL1-high vs -low
210448_s_at	U49396	Hs.408615	purinergic receptor P2X, ligand-gated ion channel, 5	P2RX5	chr17p13.3	5026	3.96319	1.8811	0.000170177	Up in PDL1-high vs -low
204425_at	NM_001666	Hs.701324	Rho GTPase activating protein 4	ARHGAP4	chrXq28	393	3.96028	1.42445	0.000171572	Up in PDL1-high vs -low
212657_s_at	U65590	Hs.81134	interleukin 1 receptor antagonist	IL1RN	chr2q14.2	3557	3.95704	2.06264	0.000172269	Up in PDL1-high vs -low
205049_s_at	NM_001783	Hs.631567	CD79a molecule, immunoglobulin-associated alpha	CD79A	chr19q13.2	973	3.9546	2.05104	0.000172967	Up in PDL1-high vs -low
219364_at	NM_024119	Hs.55918	DEXH (Asp-Glu-X-His) box polypeptide 58	DHX58	chr17q21.2	79132	3.95437	1.39219	0.000172967	Up in PDL1-high vs -low
236301_at	AA789123	Hs.444388	IKAROS family zinc finger 3 (Aiolos)	IKZF3	chr17q21	22806	3.94835	2.00051	0.000179244	Up in PDL1-high vs -low
219383_at	NM_024841	Hs.19987	proline rich 5 like	PRR5L	chr11p13-p12	79899	3.94652	1.50444	0.000179941	Up in PDL1-high vs -low
206693_at	NM_000880	Hs.591873	interleukin 7	IL7	chr8q12-q13	3574	3.94595	1.51679	0.000180639	Up in PDL1-high vs -low
208447_s_at	NM_002764	Hs.56	phosphoribosyl pyrophosphate synthetase 1	PRPS1	chrXq21.32-q24	5631	3.94206	1.52039	0.000183429	Up in PDL1-high vs -low
53720_at	AI862559	Hs.655613	chromosome 19 open reading frame 66	C19orf66	chr19p13.2	55337	3.93542	1.41026	0.000186218	Up in PDL1-high vs -low
205861_at	NM_003121	Hs.437905	Spi-B transcription factor (Spi-1/PU.1 related)	SPIB	chr19q13.3-q13.4	6689	3.93324	2.19023	0.000187613	Up in PDL1-high vs -low
201212_at	D55696	Hs.724454	legumain	LGMN	chr14q32.1	5641	3.93271	1.43096	0.000187613	Up in PDL1-high vs -low
206337_at	NM_001838	Hs.370036	chemokine (C-C motif) receptor 7	CCR7	chr17q12-q21.2	1236	3.93224	2.22386	0.000187613	Up in PDL1-high vs -low
203620_s_at	NM_014824	Hs.577053	FCH and double SH3 domains 2	FCHSD2	chr11q13.4	9873	3.93148	1.31167	0.000188311	Up in PDL1-high vs -low
206439_at	NM_004950	Hs.435680	epiphycan	EPYC	chr12q21	1833	3.93023	3.08061	0.000190403	Up in PDL1-high vs -low
202856_s_at	NM_004207	Hs.500761	solute carrier family 16, member 3 (monocarboxylic acid transporter 4)	SLC16A3	chr17q25	9123	3.92852	2.33864	0.000192495	Up in PDL1-high vs -low
219424_at	NM_005755	Hs.501452	Epstein-Barr virus induced 3	EBI3	chr19p13.3	10148	3.92811	1.43253	0.000193193	Up in PDL1-high vs -low
44790_s_at	AI129310	Hs.98117	chromosome 13 open reading frame 18	C13orf18	chr13q14.13	80183	3.92243	1.67438	0.000197378	Up in PDL1-high vs -low
206298_at	NM_021226	Hs.655672	Rho GTPase activating protein 22	ARHGAP22	chr10q11.22	58504	3.91522	1.39334	0.00020505	Up in PDL1-high vs -low
1563445_x_at	L25629	---	cathepsin L1 pseudogene 8	CTSL1P8	chr9q22.1	1518	3.90877	1.40991	0.000210629	Up in PDL1-high vs -low
202510_s_at	NM_006291	Hs.525607	tumor necrosis factor, alpha-induced protein 2	TNFAIP2	chr14q32	7127	3.9064	1.53525	0.000212721	Up in PDL1-high vs -low
215035_at	AI952772	Hs.535668	immunoglobulin lambda variable 6-57	IGLV6-57	chr22q11.2	28778	3.89785	1.40461	0.000218301	Up in PDL1-high vs -low
218673_s_at	NM_006395	Hs.38032	ATG7 autophagy related 7 homolog (S. cerevisiae)	ATG7	chr3p25.3	10533	3.89551	1.26279	0.000221091	Up in PDL1-high vs -low
228745_at	AI376997	Hs.482301	small glutamine-rich tetratricopeptide repeat (TPR)-containing, beta	SGTB	chr5q12.3	54557	3.89482	1.43549	0.000221091	Up in PDL1-high vs -low
217235_x_at	D84140	---	immunoglobulin lambda-like polypeptide 5	IGLL5	chr22q11.2	100423062	3.89441	2.38877	0.000221788	Up in PDL1-high vs -low
1554352_s_at	BC041706	Hs.654567	DENN/MADD domain containing 4A	DENND4A	chr15q22.31	10260	3.89433	1.31557	0.000221788	Up in PDL1-high vs -low
217168_s_at	AF217990	Hs.146393	homocysteine-inducible, endoplasmic reticulum stress-inducible, ubiquitin-like domain member 1	HERPUD1	chr16q13	9709	3.89234	1.39332	0.000223183	Up in PDL1-high vs -low
225582_at	AA425726	Hs.523252	inositol 1,4,5-triphosphate receptor interacting protein	ITPRIP	chr10q25.1	85450	3.89154	1.37502	0.000223881	Up in PDL1-high vs -low
59644_at	AI735391	Hs.146551	BMP2 inducible kinase	BMP2K	chr4q21.21	55589	3.88012	1.34104	0.00023225	Up in PDL1-high vs -low
228082_at	BF056275	Hs.591949	adipocyte-specific adhesion molecule	ASAM	chr11q24.1	79827	3.87907	1.53694	0.000234342	Up in PDL1-high vs -low
228382_at	AI659556	Hs.406335	family with sequence similarity 105, member B	FAM105B	chr5p15.2	90268	3.87904	1.47117	0.000234342	Up in PDL1-high vs -low
1554474_a_at	BC018756	Hs.6909	monooxygenase, DBH-like 1	MOXD1	chr6q23.2	26002	3.87597	1.77493	0.000239224	Up in PDL1-high vs -low
205590_at	NM_005739	Hs.591127	RAS guanyl releasing protein 1 (calcium and DAG-regulated)	RASGRP1	chr15q14	10125	3.87565	1.70714	0.000239922	Up in PDL1-high vs -low
221268_s_at	NM_030791	Hs.24678	sphingosine-1-phosphate phosphatase 1	SGPP1	chr14q23.2	81537	3.86124	1.51089	0.000249686	Up in PDL1-high vs -low
204929_s_at	NM_006634	Hs.534373	vesicle-associated membrane protein 5 (myobrevin)	VAMP5	chr2p11.2	10791	3.85917	1.37748	0.000251081	Up in PDL1-high vs -low
200986_at	NM_000062	Hs.384598	serpin peptidase inhibitor, clade G (C1 inhibitor), member 1	SERPING1	chr11q12-q13.1	710	3.85643	1.55128	0.000253871	Up in PDL1-high vs -low
206641_at	NM_001192	Hs.2556	tumor necrosis factor receptor superfamily, member 17	TNFRSF17	chr16p13.1	608	3.84993	2.13744	0.00026224	Up in PDL1-high vs -low
200736_s_at	NM_000581	Hs.76686	glutathione peroxidase 1	GPX1	chr3p21.3	2876	3.84935	1.2831	0.00026224	Up in PDL1-high vs -low
203186_s_at	NM_002961	Hs.654444	S100 calcium binding protein A4	S100A4	chr1q21	6275	3.84188	1.5503	0.000265727	Up in PDL1-high vs -low
203765_at	NM_012198	Hs.377894	grancalcin, EF-hand calcium binding protein	GCA	chr2q24.2	25801	3.84032	1.45586	0.000269215	Up in PDL1-high vs -low
1552316_a_at	NM_130759	Hs.647087	GTPase, IMAP family member 1	GIMAP1	chr7q36.1	170575	3.83995	1.58776	0.000269215	Up in PDL1-high vs -low
229584_at	AK026776	Hs.187636	leucine-rich repeat kinase 2	LRRK2	chr12q12	120892	3.83772	1.48369	0.000271307	Up in PDL1-high vs -low
208965_s_at	BG256677	Hs.380250	interferon, gamma-inducible protein 16	IFI16	chr1q22	3428	3.83485	1.51328	0.000275492	Up in PDL1-high vs -low
219584_at	NM_015900	Hs.437451	phospholipase A1 member A	PLA1A	chr3q13.13-q13.2	51365	3.83478	1.92025	0.000275492	Up in PDL1-high vs -low
220918_at	NM_025143	Hs.672131	chromosome 21 open reading frame 96	C21orf96	chr21q22.12	80215	3.82663	1.54259	0.000283164	Up in PDL1-high vs -low
219441_s_at	NM_024652	Hs.407918	leucine-rich repeat kinase 1	LRRK1	chr15q26.3	79705	3.82471	1.37589	0.000285953	Up in PDL1-high vs -low
1569030_s_at	BC034716	Hs.662237	negative regulator of ubiquitin-like proteins 1	NUB1	chr7q36	51667	3.81714	1.40645	0.000294323	Up in PDL1-high vs -low
205922_at	NM_004665	Hs.293130	vanin 2	VNN2	chr6q23-q24	8875	3.81461	1.53416	0.000295718	Up in PDL1-high vs -low
221807_s_at	BG399562	Hs.724657	TraB domain containing	TRABD	chr22q13.33	80305	3.80987	1.37792	0.000301995	Up in PDL1-high vs -low
225076_s_at	AA150460	Hs.371794	zinc finger, NFX1-type containing 1	ZNFX1	chr20q13.13	57169	3.80743	1.31682	0.000302692	Up in PDL1-high vs -low
204220_at	NM_004877	Hs.5210	glia maturation factor, gamma	GMFG	chr19q13.2	9535	3.80592	1.48666	0.000304784	Up in PDL1-high vs -low
228702_at	AL569506	Hs.702887	hypothetical LOC378805	FLJ43663	chr7q32.3	378805	3.80393	1.54028	0.000307574	Up in PDL1-high vs -low
218472_s_at	NM_015946	Hs.644352	pelota homolog (Drosophila)	PELO	chr5q11.2	53918	3.80369	1.29371	0.000308272	Up in PDL1-high vs -low
204043_at	NM_000355	Hs.417948	transcobalamin II	TCN2	chr22q12.2	6948	3.80233	1.31269	0.000310364	Up in PDL1-high vs -low
215214_at	H53689	Hs.724364	Immunoglobulin lambda locus	IGL@	chr22q11.1-q11.2	3535	3.80128	3.00121	0.000313154	Up in PDL1-high vs -low
228799_at	AA058941	---	hypothetical LOC100507239	LOC100507239	---	100507239	3.79344	1.42772	0.000322221	Up in PDL1-high vs -low
226353_at	AI674647	Hs.401537	signal peptide peptidase-like 2A	SPPL2A	chr15q21.2	84888	3.79287	1.34705	0.000322918	Up in PDL1-high vs -low
213798_s_at	AA806142	Hs.370581	CAP, adenylate cyclase-associated protein 1 (yeast)	CAP1	chr1p34.2	10487	3.788	1.23009	0.000328498	Up in PDL1-high vs -low
204416_x_at	NM_001645	Hs.110675	apolipoprotein C-I	APOC1	chr19q13.2	341	3.7826	1.67875	0.000334077	Up in PDL1-high vs -low
218295_s_at	NM_007172	Hs.723960	nucleoporin 50kDa	NUP50	chr22q13.31	10762	3.77906	1.46792	0.000338959	Up in PDL1-high vs -low
203921_at	NM_004267	Hs.8786	carbohydrate (N-acetylglucosamine-6-O) sulfotransferase 2	CHST2	chr3q24	9435	3.77897	1.61895	0.000338959	Up in PDL1-high vs -low
219506_at	NM_024579	Hs.91283	chromosome 1 open reading frame 54	C1orf54	chr1q21.2	79630	3.77607	1.31876	0.000341052	Up in PDL1-high vs -low
204164_at	NM_006747	Hs.530477	signal-induced proliferation-associated 1	SIPA1	chr11q13	6494	3.77198	1.24293	0.000345934	Up in PDL1-high vs -low
223299_at	AF212233	Hs.45107	SEC11 homolog C (S. cerevisiae)	SEC11C	chr18q21.32	90701	3.7689	1.3869	0.000348724	Up in PDL1-high vs -low
205945_at	NM_000565	Hs.709210	interleukin 6 receptor	IL6R	chr1q21	3570	3.76768	1.51352	0.000351513	Up in PDL1-high vs -low
221060_s_at	NM_003266	Hs.174312	toll-like receptor 4	TLR4	chr9q33.1	7099	3.76534	1.64657	0.000352908	Up in PDL1-high vs -low
229521_at	BE466274	Hs.29692	hypothetical protein FLJ36031	FLJ36031	chr7q22.3	168455	3.76174	1.50006	0.000356396	Up in PDL1-high vs -low
36030_at	AL080214	Hs.15243	intermediate filament family orphan 1	IFFO1	chr12p13.3	25900	3.75908	1.3947	0.000358488	Up in PDL1-high vs -low
225373_at	BE271644	Hs.47382	chromosome 10 open reading frame 54	C10orf54	chr10q22.1	64115	3.75377	1.4065	0.000367555	Up in PDL1-high vs -low
229865_at	AW058617	Hs.159430	fibronectin type III domain containing 3B	FNDC3B	chr3q26.31	64778	3.75356	1.69875	0.000368252	Up in PDL1-high vs -low
235042_at	AW755250	Hs.447868	xin actin-binding repeat containing 1	XIRP1	chr3p22.2	165904	3.7398	1.3997	0.000383596	Up in PDL1-high vs -low
227726_at	BF057084	Hs.513804	ring finger protein 166	RNF166	chr16q24.3	115992	3.73137	1.44487	0.000395453	Up in PDL1-high vs -low
205668_at	NM_002349	Hs.153563	lymphocyte antigen 75	LY75	chr2q24	4065	3.73131	1.85744	0.00039615	Up in PDL1-high vs -low
203579_s_at	AI660619	Hs.653193	solute carrier family 7 (cationic amino acid transporter, y+ system), member 6	SLC7A6	chr16q22.1	9057	3.72929	1.35304	0.00039894	Up in PDL1-high vs -low
213698_at	AI805560	Hs.533986	hypothetical protein LOC100130633	LOC100130633	chr1p34.2	100130633	3.72184	1.40101	0.000407309	Up in PDL1-high vs -low
204552_at	AA355179	Hs.469386	inositol polyphosphate-4-phosphatase, type I, 107kDa	INPP4A	chr2q11.2	3631	3.71957	1.30821	0.000411494	Up in PDL1-high vs -low
225468_at	AI761804	Hs.591960	protein associated with topoisomerase II homolog 1 (yeast)	PATL1	chr11q12.1	219988	3.71891	1.49835	0.000413586	Up in PDL1-high vs -low
206271_at	NM_003265	Hs.657724	toll-like receptor 3	TLR3	chr4q35	7098	3.71646	1.5033	0.000417074	Up in PDL1-high vs -low
212223_at	AI926544	Hs.460960	iduronate 2-sulfatase	IDS	chrXq28	3423	3.71581	1.28607	0.000417074	Up in PDL1-high vs -low
203595_s_at	N47725	Hs.252839	interferon-induced protein with tetratricopeptide repeats 5	IFIT5	chr10q23.31	24138	3.71416	1.48436	0.000419166	Up in PDL1-high vs -low
210114_at	AF039217	Hs.558477	inversin	INVS	chr9q31	27130	3.71335	1.23907	0.000420561	Up in PDL1-high vs -low
219257_s_at	NM_021972	Hs.68061	sphingosine kinase 1	SPHK1	chr17q25.2	8877	3.70892	1.59313	0.000428233	Up in PDL1-high vs -low
209716_at	M37435	Hs.591402	colony stimulating factor 1 (macrophage)	CSF1	chr1p21-p13	1435	3.70873	1.29013	0.000428233	Up in PDL1-high vs -low
219202_at	NM_024599	Hs.464157	rhomboid 5 homolog 2 (Drosophila)	RHBDF2	chr17q25.1	79651	3.70765	1.38338	0.00042893	Up in PDL1-high vs -low
228737_at	AA211909	Hs.26608	TOX high mobility group box family member 2	TOX2	chr20q13.12	84969	3.70658	1.59119	0.000431022	Up in PDL1-high vs -low
218345_at	NM_018487	Hs.647116	transmembrane protein 176A	TMEM176A	chr7q36.1	55365	3.70425	1.6168	0.000433115	Up in PDL1-high vs -low
204513_s_at	NM_014800	Hs.656638	engulfment and cell motility 1	ELMO1	chr7p14.1	9844	3.70349	1.41185	0.000433812	Up in PDL1-high vs -low
203939_at	NM_002526	Hs.153952	5'-nucleotidase, ecto (CD73)	NT5E	chr6q14-q21	4907	3.70162	1.61765	0.000437299	Up in PDL1-high vs -low
223325_at	AF131780	Hs.313847	thioredoxin domain containing 11	TXNDC11	chr16p13.13	51061	3.70132	1.2376	0.000437299	Up in PDL1-high vs -low
201052_s_at	BG029917	Hs.471917	proteasome (prosome, macropain) inhibitor subunit 1 (PI31)	PSMF1	chr20p13	9491	3.70041	1.42778	0.000438694	Up in PDL1-high vs -low
218986_s_at	NM_017631	Hs.591710	DEAD (Asp-Glu-Ala-Asp) box polypeptide 60	DDX60	chr4q32.3	55601	3.69782	1.66304	0.000442879	Up in PDL1-high vs -low
230480_at	AI808955	Hs.660188	piwi-like 4 (Drosophila)	PIWIL4	chr11q21	143689	3.69348	1.54263	0.000447761	Up in PDL1-high vs -low
204336_s_at	NM_005873	Hs.422336	regulator of G-protein signaling 19	RGS19	chr20q13.33	10287	3.68907	1.25354	0.000457525	Up in PDL1-high vs -low
204438_at	NM_002438	Hs.461247	mannose receptor, C type 1	MRC1	chr10p12.33	414308	3.6867	1.80101	0.00046171	Up in PDL1-high vs -low
215967_s_at	AL582804	Hs.403857	lymphocyte antigen 9	LY9	chr1q23.3	4063	3.68573	1.55355	0.0004645	Up in PDL1-high vs -low
216829_at	X72475	Hs.721572	immunoglobulin kappa locus	IGK@	chr2p12	3514	3.68304	2.06113	0.000467987	Up in PDL1-high vs -low
212203_x_at	BF338947	Hs.374650	interferon induced transmembrane protein 3 (1-8U)	IFITM3	chr11p15.5	10410	3.68248	1.33757	0.000468685	Up in PDL1-high vs -low
223454_at	AF275260	Hs.724659	chemokine (C-X-C motif) ligand 16	CXCL16	chr17p13	58191	3.6812	1.41014	0.00047008	Up in PDL1-high vs -low
228094_at	AL048542	Hs.16291	adhesion molecule, interacts with CXADR antigen 1	AMICA1	chr11q23.3	120425	3.68074	1.44853	0.00047008	Up in PDL1-high vs -low
219211_at	NM_017414	Hs.38260	ubiquitin specific peptidase 18	USP18	chr22q11.21	11274	3.67311	1.59571	0.000487516	Up in PDL1-high vs -low
202195_s_at	NM_016040	Hs.482873	transmembrane emp24 protein transport domain containing 5	TMED5	chr1pter-q31.3	50999	3.67033	1.47539	0.000492398	Up in PDL1-high vs -low
226711_at	BF590117	Hs.468478	forkhead box N2	FOXN2	chr2p22-p16	3344	3.66637	1.34885	0.00049728	Up in PDL1-high vs -low
41577_at	AB020630	Hs.45719	protein phosphatase 1, regulatory (inhibitor) subunit 16B	PPP1R16B	chr20q11.23	26051	3.66434	1.68885	0.00050007	Up in PDL1-high vs -low
211543_s_at	AF040752	Hs.235116	G protein-coupled receptor kinase 6	GRK6	chr5q35	2870	3.66229	1.33803	0.00050286	Up in PDL1-high vs -low
213716_s_at	BF939675	Hs.558009	secreted and transmembrane 1	SECTM1	chr17q25	6398	3.66051	1.57226	0.000507044	Up in PDL1-high vs -low
204222_s_at	NM_006851	Hs.205558	GLI pathogenesis-related 1	GLIPR1	chr12q21.2	11010	3.65952	1.48242	0.000509137	Up in PDL1-high vs -low
1556643_at	AK055623	Hs.515243	Family with sequence similarity 125, member A	FAM125A	chr19p13.11	93343	3.65609	1.50729	0.000513321	Up in PDL1-high vs -low
218802_at	NM_017918	Hs.234149	coiled-coil domain containing 109B	CCDC109B	chr4q25	55013	3.65507	1.35985	0.000514716	Up in PDL1-high vs -low
209589_s_at	AF025304	Hs.523329	EPH receptor B2	EPHB2	chr1p36.1-p35	2048	3.65214	1.40453	0.000517506	Up in PDL1-high vs -low
223159_s_at	BC000101	Hs.197071	NIMA (never in mitosis gene a)-related kinase 6	NEK6	chr9q33.3-q34.11	10783	3.6482	1.52561	0.000521691	Up in PDL1-high vs -low
1552612_at	NM_020240	Hs.508829	CDC42 small effector 2	CDC42SE2	chr5q31.1	56990	3.64479	1.59117	0.000529363	Up in PDL1-high vs -low
217384_x_at	AJ275374	Hs.551941	Immunoglobulin heavy variable 3-48	IGHV3-48	chr14q32.33	28424	3.64425	1.64804	0.000530757	Up in PDL1-high vs -low
221641_s_at	AF241787	Hs.298885	acyl-CoA thioesterase 9	ACOT9	chrXp22.11	23597	3.64243	1.40367	0.000536337	Up in PDL1-high vs -low
213194_at	BF059159	Hs.13640	roundabout, axon guidance receptor, homolog 1 (Drosophila)	ROBO1	chr3p12	6091	3.64183	1.47721	0.000536337	Up in PDL1-high vs -low
228343_at	AA805754	Hs.654420	POU class 2 homeobox 2	POU2F2	chr19q13.2	5452	3.63899	1.66076	0.000542614	Up in PDL1-high vs -low
215891_s_at	X61094	Hs.483873	GM2 ganglioside activator	GM2A	chr5q33.1	2760	3.63714	1.77049	0.000546101	Up in PDL1-high vs -low
221492_s_at	AF202092	Hs.477126	ATG3 autophagy related 3 homolog (S. cerevisiae)	ATG3	chr3q13.2	64422	3.63402	1.29911	0.000552378	Up in PDL1-high vs -low
203217_s_at	NM_003896	Hs.415117	ST3 beta-galactoside alpha-2,3-sialyltransferase 5	ST3GAL5	chr2p11.2	8869	3.62685	1.49059	0.00056284	Up in PDL1-high vs -low
1555600_s_at	AF305226	Hs.115099	apolipoprotein L, 4	APOL4	chr22q11.2-q13.2	80832	3.62436	1.62834	0.000566327	Up in PDL1-high vs -low
208594_x_at	NM_024318	Hs.688335	leukocyte immunoglobulin-like receptor, subfamily A (with TM domain), member 6	LILRA6	chr19q13.4	79168	3.62089	1.31022	0.000569117	Up in PDL1-high vs -low
201641_at	NM_004335	Hs.118110	bone marrow stromal cell antigen 2	BST2	chr19p13.1	684	3.61626	1.61916	0.000579579	Up in PDL1-high vs -low
221898_at	AU154455	Hs.468675	podoplanin	PDPN	chr1p36.21	10630	3.61499	1.54513	0.000580974	Up in PDL1-high vs -low
230025_at	BF508941	Hs.444663	gap junction protein, delta 3, 31.9kDa	GJD3	chr17q21.2	125111	3.61104	1.36582	0.000583763	Up in PDL1-high vs -low
209166_s_at	U68567	Hs.356769	mannosidase, alpha, class 2B, member 1	MAN2B1	chr19cen-q13.1	4125	3.60992	1.30751	0.000585856	Up in PDL1-high vs -low
219326_s_at	NM_006577	Hs.173203	UDP-GlcNAc:betaGal beta-1,3-N-acetylglucosaminyltransferase 2	B3GNT2	chr2p15	10678	3.60983	1.53489	0.000585856	Up in PDL1-high vs -low
209545_s_at	AF064824	Hs.103755	receptor-interacting serine-threonine kinase 2	RIPK2	chr8q21	8767	3.60404	1.42929	0.000596317	Up in PDL1-high vs -low
224916_at	BG110811	Hs.379754	transmembrane protein 173	TMEM173	chr5q31.2	340061	3.59983	1.42499	0.000604687	Up in PDL1-high vs -low
231899_at	AB051513	Hs.376289	zinc finger CCCH-type containing 12C	ZC3H12C	chr11q22.3	85463	3.59298	1.54873	0.000624215	Up in PDL1-high vs -low
228442_at	AI770171	Hs.713650	nuclear factor of activated T-cells, cytoplasmic, calcineurin-dependent 2	NFATC2	chr20q13.2	4773	3.59215	1.49237	0.00062561	Up in PDL1-high vs -low
220091_at	NM_017585	Hs.244378	solute carrier family 2 (facilitated glucose transporter), member 6	SLC2A6	chr9q34	11182	3.5886	1.44946	0.00063398	Up in PDL1-high vs -low
210154_at	M55905	Hs.233119	malic enzyme 2, NAD(+)-dependent, mitochondrial	ME2	chr6p25-p24|18q21	4200	3.5826	1.5633	0.000649323	Up in PDL1-high vs -low
204194_at	NM_001186	Hs.154276	BTB and CNC homology 1, basic leucine zipper transcription factor 1	BACH1	chr21q22.11	571	3.58227	1.3938	0.000650021	Up in PDL1-high vs -low
217294_s_at	U88968	Hs.517145	enolase 1, (alpha)	ENO1	chr1p36.2	2023	3.58065	1.62915	0.000653508	Up in PDL1-high vs -low
208992_s_at	BC000627	Hs.463059	signal transducer and activator of transcription 3 (acute-phase response factor)	STAT3	chr17q21.31	6774	3.57474	1.31832	0.000662575	Up in PDL1-high vs -low
203523_at	NM_002339	Hs.56729	lymphocyte-specific protein 1	LSP1	chr11p15.5	4046	3.57286	1.51368	0.000667457	Up in PDL1-high vs -low
211005_at	AF036906	Hs.632181	linker for activation of T cells	LAT	chr16p11.2	27040	3.57141	1.46716	0.000670944	Up in PDL1-high vs -low
225651_at	BF431962	Hs.475688	ubiquitin-conjugating enzyme E2E 2 (UBC4/5 homolog, yeast)	UBE2E2	chr3p24.2	7325	3.56801	1.40221	0.000676524	Up in PDL1-high vs -low
200039_s_at	NM_002794	Hs.471441	proteasome (prosome, macropain) subunit, beta type, 2	PSMB2	chr1p34.2	5690	3.56445	1.3169	0.000682801	Up in PDL1-high vs -low
229101_at	AI963142	Hs.129751	interleukin 17 receptor A	IL17RA	chr22q11.1	100506204	3.56332	1.22435	0.000684893	Up in PDL1-high vs -low
221218_s_at	NM_022445	Hs.660232	thiamin pyrophosphokinase 1	TPK1	chr7q34-q35	27010	3.56188	1.37259	0.000689775	Up in PDL1-high vs -low
202869_at	NM_016816	Hs.524760	2',5'-oligoadenylate synthetase 1, 40/46kDa	OAS1	chr12q24.1	4938	3.56004	1.77605	0.00069396	Up in PDL1-high vs -low
239835_at	AA669114	Hs.116665	kelch repeat and BTB (POZ) domain containing 8	KBTBD8	chr3p14	84541	3.55673	1.41427	0.000701632	Up in PDL1-high vs -low
209124_at	U70451	Hs.82116	myeloid differentiation primary response gene (88)	MYD88	chr3p22	4615	3.55517	1.24386	0.000707909	Up in PDL1-high vs -low
219259_at	NM_022367	Hs.408846	sema domain, immunoglobulin domain (Ig), transmembrane domain (TM) and short cytoplasmic domain, (semaphorin) 4A	SEMA4A	chr1q22	64218	3.55251	1.41438	0.000716278	Up in PDL1-high vs -low
1554423_a_at	AF233225	Hs.5912	F-box protein 7	FBXO7	chr22q12-q13	25793	3.54643	1.24561	0.000735807	Up in PDL1-high vs -low
215966_x_at	AA292874	Hs.654557	glycerol kinase 3 pseudogene	GK3P	chr4q32.1	2713	3.54357	1.37552	0.000744176	Up in PDL1-high vs -low
207655_s_at	NM_013314	Hs.665244	B-cell linker	BLNK	chr10q23.2-q23.33	29760	3.53994	1.46135	0.000756033	Up in PDL1-high vs -low
211642_at	L06102	Hs.510635	Immunoglobulin heavy constant gamma 1 (G1m marker)	IGHG1	chr14q32.33	152098	3.53083	2.26038	0.000776259	Up in PDL1-high vs -low
201954_at	NM_005720	Hs.489284	actin related protein 2/3 complex, subunit 1B, 41kDa	ARPC1B	chr7q22.1	10095	3.52915	1.36294	0.000779049	Up in PDL1-high vs -low
200600_at	NM_002444	Hs.87752	moesin	MSN	chrXq11.1	4478	3.52627	1.32222	0.000785326	Up in PDL1-high vs -low
213608_s_at	AI220627	Hs.709914	SRR1 domain containing	SRRD	chr22q12.1	402055	3.5262	1.27352	0.000785326	Up in PDL1-high vs -low
210568_s_at	BC001052	Hs.235069	RecQ protein-like (DNA helicase Q1-like)	RECQL	chr12p12	5965	3.52501	1.37213	0.000786721	Up in PDL1-high vs -low
220560_at	NM_014144	Hs.559181	chromosome 11 open reading frame 21	C11orf21	chr11p15.5	29125	3.52496	1.35544	0.000786721	Up in PDL1-high vs -low
206090_s_at	NM_018662	Hs.13318	disrupted in schizophrenia 1	DISC1	chr1q42.1	100303453	3.52378	1.31525	0.000788115	Up in PDL1-high vs -low
1569225_a_at	BC021582	Hs.486109	sex comb on midleg-like 4 (Drosophila)	SCML4	chr6q21	256380	3.52121	1.90623	0.0007923	Up in PDL1-high vs -low
212636_at	AL031781	Hs.510324	quaking homolog, KH domain RNA binding (mouse)	QKI	chr6q26	9444	3.51068	1.43529	0.000818106	Up in PDL1-high vs -low
1555229_a_at	BC007010	Hs.458355	complement component 1, s subcomponent	C1S	chr12p13	716	3.50953	2.2958	0.000820198	Up in PDL1-high vs -low
1554018_at	BC011595	Hs.190495	glycoprotein (transmembrane) nmb	GPNMB	chr7p15	10457	3.5094	1.61697	0.000820198	Up in PDL1-high vs -low
202670_at	AI571419	Hs.145442	mitogen-activated protein kinase kinase 1	MAP2K1	chr15q22.1-q22.33	5604	3.50861	1.28333	0.000820896	Up in PDL1-high vs -low
202086_at	NM_002462	Hs.517307	myxovirus (influenza virus) resistance 1, interferon-inducible protein p78 (mouse)	MX1	chr21q22.3	4599	3.50586	1.82751	0.00082787	Up in PDL1-high vs -low
204479_at	NM_012383	Hs.494192	osteoclast stimulating factor 1	OSTF1	chr9q13-q21.2	26578	3.50272	1.24024	0.000836937	Up in PDL1-high vs -low
213418_at	NM_002155	Hs.654614	heat shock 70kDa protein 6 (HSP70B')	HSPA6	chr1q23	3310	3.49821	1.65043	0.000850886	Up in PDL1-high vs -low
201532_at	NM_002788	Hs.558799	proteasome (prosome, macropain) subunit, alpha type, 3	PSMA3	chr14q23	5684	3.49502	1.321	0.00085786	Up in PDL1-high vs -low
216920_s_at	M27331	Hs.534032	TCR gamma alternate reading frame protein	TARP	chr7p14	445347	3.48413	1.9821	0.000885061	Up in PDL1-high vs -low
202679_at	NM_000271	Hs.715623	Niemann-Pick disease, type C1	NPC1	chr18q11-q12	4864	3.48192	1.27587	0.000892035	Up in PDL1-high vs -low
238505_at	BF510789	Hs.99884	ADP-ribosylarginine hydrolase	ADPRH	chr3q13.31-q13.33	141	3.4766	1.30055	0.000906682	Up in PDL1-high vs -low
200900_s_at	AI583537	Hs.134084	mannose-6-phosphate receptor (cation dependent)	M6PR	chr12p13	4074	3.4721	1.31666	0.000916446	Up in PDL1-high vs -low
213831_at	X00452	Hs.387679	major histocompatibility complex, class II, DQ alpha 1	HLA-DQA1	chr6p21.3	3117	3.47159	3.83798	0.000917841	Up in PDL1-high vs -low
225738_at	AA761259	Hs.127897	Rap guanine nucleotide exchange factor (GEF) 1	RAPGEF1	chr9q34.3	2889	3.46994	1.24139	0.00092063	Up in PDL1-high vs -low
223428_s_at	AI761808	Hs.512661	ISY1 splicing factor homolog (S. cerevisiae)	ISY1	chr3q21.3	57461	3.46823	1.17112	0.000929	Up in PDL1-high vs -low
214470_at	NM_002258	Hs.169824	killer cell lectin-like receptor subfamily B, member 1	KLRB1	chr12p13	3820	3.46692	1.60198	0.000933185	Up in PDL1-high vs -low
218681_s_at	NM_022044	Hs.303116	stromal cell-derived factor 2-like 1	SDF2L1	chr22q11.21	23753	3.46626	1.33104	0.000934579	Up in PDL1-high vs -low
218358_at	NM_024324	Hs.211282	cysteine-rich with EGF-like domains 2	CRELD2	chr22q13.33	79174	3.46166	1.28771	0.000951318	Up in PDL1-high vs -low
217995_at	NM_021199	Hs.511251	sulfide quinone reductase-like (yeast)	SQRDL	chr15q15	58472	3.46162	1.41335	0.000951318	Up in PDL1-high vs -low
234419_x_at	AJ275401	Hs.699841	immunoglobulin heavy constant alpha 1	IGHA1	chr14q32.33	100293211	3.4608	1.62798	0.000952713	Up in PDL1-high vs -low
201020_at	NM_003405	Hs.226755	tyrosine 3-monooxygenase/tryptophan 5-monooxygenase activation protein, eta polypeptide	YWHAH	chr22q12.3	7533	3.45829	1.41583	0.000965267	Up in PDL1-high vs -low
207387_s_at	NM_000167	Hs.1466	glycerol kinase	GK	chrXp21.3	2710	3.4572	1.44688	0.000968754	Up in PDL1-high vs -low
201272_at	NM_001628	Hs.521212	aldo-keto reductase family 1, member B1 (aldose reductase)	AKR1B1	chr7q35	231	3.45521	1.40262	0.000976426	Up in PDL1-high vs -low
225195_at	AI825858	Hs.388087	DPH3, KTI11 homolog (S. cerevisiae)	DPH3	chr3p25.1	285381	3.45136	1.47741	0.000986191	Up in PDL1-high vs -low
211302_s_at	L20966	Hs.198072	phosphodiesterase 4B, cAMP-specific	PDE4B	chr1p31	5142	3.44946	1.7862	0.000991073	Up in PDL1-high vs -low
1559052_s_at	U25975	Hs.518530	p21 protein (Cdc42/Rac)-activated kinase 2	PAK2	chr3q29	5062	3.44921	1.44101	0.00099177	Up in PDL1-high vs -low
224455_s_at	BC006112	Hs.654636	ADP-dependent glucokinase	ADPGK	chr15q24.1	83440	3.44477	1.37907	0.00100153	Up in PDL1-high vs -low
200701_at	NM_006432	Hs.433222	Niemann-Pick disease, type C2	NPC2	chr14q24.3	10577	3.44103	1.2976	0.001012	Up in PDL1-high vs -low
204070_at	NM_004585	Hs.17466	retinoic acid receptor responder (tazarotene induced) 3	RARRES3	chr11q23	5920	3.43987	1.86442	0.00101688	Up in PDL1-high vs -low
201502_s_at	AI078167	Hs.81328	nuclear factor of kappa light polypeptide gene enhancer in B-cells inhibitor, alpha	NFKBIA	chr14q13	4792	3.43807	1.28789	0.00102037	Up in PDL1-high vs -low
202238_s_at	NM_006169	Hs.503911	nicotinamide N-methyltransferase	NNMT	chr11q23.1	4837	3.43648	1.43673	0.00102246	Up in PDL1-high vs -low
204215_at	NM_024315	Hs.719226	chromosome 7 open reading frame 23	C7orf23	chr7q21.1-q21.2	79161	3.42833	1.32937	0.00105105	Up in PDL1-high vs -low
219357_at	NM_014027	Hs.276925	GTP binding protein 1	GTPBP1	chr22q13.1	9567	3.4214	1.25996	0.00107756	Up in PDL1-high vs -low
202833_s_at	NM_000295	Hs.525557	serpin peptidase inhibitor, clade A (alpha-1 antiproteinase, antitrypsin), member 1	SERPINA1	chr14q32.1	5265	3.42048	1.79449	0.00108174	Up in PDL1-high vs -low
203882_at	NM_006084	Hs.1706	interferon regulatory factor 9	IRF9	chr14q11.2	10379	3.41932	1.42365	0.00108941	Up in PDL1-high vs -low
203574_at	NM_005384	Hs.79334	nuclear factor, interleukin 3 regulated	NFIL3	chr9q22	4783	3.41617	1.59741	0.00110057	Up in PDL1-high vs -low
205170_at	NM_005419	Hs.530595	signal transducer and activator of transcription 2, 113kDa	STAT2	chr12q13.3	6773	3.40938	1.51448	0.00112568	Up in PDL1-high vs -low
210639_s_at	AF293841	Hs.486063	ATG5 autophagy related 5 homolog (S. cerevisiae)	ATG5	chr6q21	9474	3.4057	1.48967	0.00113335	Up in PDL1-high vs -low
227983_at	AI810244	Hs.488173	Rab interacting lysosomal protein-like 2	RILPL2	chr12q24.31	196383	3.40402	1.27878	0.00113963	Up in PDL1-high vs -low
227935_s_at	AA522681	Hs.500512	polycomb group ring finger 5	PCGF5	chr10q23.32	84333	3.40345	1.45137	0.00114172	Up in PDL1-high vs -low
220377_at	NM_014151	---	family with sequence similarity 30, member A	FAM30A	chr14q32.33	29064	3.40328	1.31011	0.00114172	Up in PDL1-high vs -low
202113_s_at	AF043453	Hs.713554	sorting nexin 2	SNX2	chr5q23	6643	3.39574	1.35906	0.00116753	Up in PDL1-high vs -low
211676_s_at	AF056979	Hs.520414	interferon gamma receptor 1	IFNGR1	chr6q23.3	3459	3.39473	1.4423	0.00117241	Up in PDL1-high vs -low
204613_at	NM_002661	Hs.413111	phospholipase C, gamma 2 (phosphatidylinositol-specific)	PLCG2	chr16q24.1	5336	3.3944	1.47653	0.00117241	Up in PDL1-high vs -low
211977_at	AK024651	Hs.512461	G protein-coupled receptor 107	GPR107	chr9q34.11	57720	3.39282	1.33468	0.00118078	Up in PDL1-high vs -low
208659_at	AF034607	Hs.414565	chloride intracellular channel 1	CLIC1	chr6p21.3	1192	3.39074	1.22072	0.00118706	Up in PDL1-high vs -low
209197_at	AA626780	Hs.32984	synaptotagmin XI	SYT11	chr1q21.2	23208	3.39062	1.34034	0.00118775	Up in PDL1-high vs -low
202750_s_at	AL080147	Hs.20225	tuftelin interacting protein 11	TFIP11	chr22q12.1	24144	3.38816	1.13617	0.001201	Up in PDL1-high vs -low
221011_s_at	NM_030915	Hs.567598	limb bud and heart development homolog (mouse)	LBH	chr2p23.1	81606	3.38814	1.40149	0.001201	Up in PDL1-high vs -low
209575_at	BC001903	Hs.654593	interleukin 10 receptor, beta	IL10RB	chr21q22.1-q22.2|21q22.11	3588	3.38794	1.20808	0.0012024	Up in PDL1-high vs -low
32541_at	S46622	Hs.723883	protein phosphatase 3, catalytic subunit, gamma isozyme	PPP3CC	chr8p21.3	5533	3.38754	1.28314	0.00120449	Up in PDL1-high vs -low
228897_at	AI005676	Hs.593679	Der1-like domain family, member 3	DERL3	chr22q11.23	91319	3.38387	1.38404	0.00121984	Up in PDL1-high vs -low
50221_at	AI524138	Hs.485360	transcription factor EB	TFEB	chr6p21	7942	3.37895	1.39263	0.00123309	Up in PDL1-high vs -low
216412_x_at	AF043584	---	immunoglobulin lambda variable 1-40	IGLV1-40	chr22q11.2	28825	3.3789	1.88529	0.00123378	Up in PDL1-high vs -low
211138_s_at	BC005297	Hs.409081	kynurenine 3-monooxygenase (kynurenine 3-hydroxylase)	KMO	chr1q42-q44	8564	3.37566	2.13964	0.00124425	Up in PDL1-high vs -low
203845_at	AV727449	Hs.533055	K(lysine) acetyltransferase 2B	KAT2B	chr3p24	8850	3.37308	1.40875	0.00125192	Up in PDL1-high vs -low
230170_at	AI079327	Hs.248156	oncostatin M	OSM	chr22q12.2	5008	3.3719	1.40485	0.0012561	Up in PDL1-high vs -low
220104_at	NM_020119	Hs.133512	zinc finger CCCH-type, antiviral 1	ZC3HAV1	chr7q34	56829	3.37183	1.4396	0.0012568	Up in PDL1-high vs -low
219924_s_at	NM_007167	Hs.533986	zinc finger, MYM-type 6	ZMYM6	chr1p34.2	9204	3.37135	1.30384	0.00125889	Up in PDL1-high vs -low
202388_at	NM_002923	Hs.78944	regulator of G-protein signaling 2, 24kDa	RGS2	chr1q31	5997	3.37001	1.66133	0.00126517	Up in PDL1-high vs -low
200825_s_at	NM_006389	Hs.277704	hypoxia up-regulated 1	HYOU1	chr11q23.1-q23.3	10525	3.3699	1.26711	0.00126517	Up in PDL1-high vs -low
227552_at	AI003777	Hs.632176	septin 1	2001-09-01	chr16p11.1	1731	3.36965	1.60043	0.00126517	Up in PDL1-high vs -low
209480_at	M16276	Hs.409934	major histocompatibility complex, class II, DQ beta 1	HLA-DQB1	chr6p21.3	3119	3.36901	3.00313	0.00126587	Up in PDL1-high vs -low
217785_s_at	NM_006555	Hs.520794	YKT6 v-SNARE homolog (S. cerevisiae)	YKT6	chr7p15.1	10652	3.36638	1.40076	0.00127703	Up in PDL1-high vs -low
204787_at	NM_007268	Hs.8904	V-set and immunoglobulin domain containing 4	VSIG4	chrXq12-q13.3	11326	3.36596	1.53781	0.00127842	Up in PDL1-high vs -low
220146_at	NM_016562	Hs.659215	toll-like receptor 7	TLR7	chrXp22.3	51284	3.36383	1.61168	0.0012847	Up in PDL1-high vs -low
35254_at	AB007447	Hs.5148	TRAF-type zinc finger domain containing 1	TRAFD1	chr12q	10906	3.35996	1.23639	0.00130353	Up in PDL1-high vs -low
206120_at	NM_001772	Hs.83731	CD33 molecule	CD33	chr19q13.3	945	3.35847	1.29068	0.00131608	Up in PDL1-high vs -low
200953_s_at	NM_001759	Hs.376071	cyclin D2	CCND2	chr12p13	894	3.35669	1.47723	0.00132097	Up in PDL1-high vs -low
217853_at	NM_022748	Hs.520814	tensin 3	TNS3	chr7p12.3	64759	3.35661	1.30343	0.00132166	Up in PDL1-high vs -low
211913_s_at	L08961	Hs.306178	c-mer proto-oncogene tyrosine kinase	MERTK	chr2q14.1	10461	3.34896	1.43902	0.00134468	Up in PDL1-high vs -low
222920_s_at	BG231515	Hs.33187	KIAA0748	KIAA0748	chr12q13.2	9840	3.346	1.46515	0.00135375	Up in PDL1-high vs -low
209829_at	AB002384	Hs.559459	family with sequence similarity 65, member B	FAM65B	chr6p22.3-p21.32	9750	3.33947	1.75696	0.00137816	Up in PDL1-high vs -low
231990_at	AK023703	Hs.434951	ubiquitin specific peptidase 15	USP15	chr12q14	9958	3.33823	1.32352	0.00138304	Up in PDL1-high vs -low
216573_at	X84340	Hs.655198	immunoglobulin lambda variable 1-40	IGLV1-40	chr22q11.2	28823	3.33819	1.58558	0.00138304	Up in PDL1-high vs -low
203087_s_at	NM_004520	Hs.558351	kinesin heavy chain member 2A	KIF2A	chr5q12-q13	3796	3.33748	1.35965	0.00138792	Up in PDL1-high vs -low
203504_s_at	NM_005502	Hs.429294	ATP-binding cassette, sub-family A (ABC1), member 1	ABCA1	chr9q31.1	19	3.33408	1.3984	0.00139978	Up in PDL1-high vs -low
202211_at	BC005122	Hs.685225	ADP-ribosylation factor GTPase activating protein 3	ARFGAP3	chr22q13.2	26286	3.32927	1.35472	0.00142	Up in PDL1-high vs -low
241981_at	AW291369	Hs.268874	family with sequence similarity 20, member A	FAM20A	chr17q24.2	54757	3.32725	1.62177	0.00142767	Up in PDL1-high vs -low
212942_s_at	AB033025	Hs.459088	KIAA1199	KIAA1199	chr15q24	57214	3.32616	2.11845	0.00143395	Up in PDL1-high vs -low
221840_at	AA775177	Hs.127022	protein tyrosine phosphatase, receptor type, E	PTPRE	chr10q26	5791	3.32401	1.32523	0.00144162	Up in PDL1-high vs -low
228573_at	BE673665	Hs.162963	anthrax toxin receptor 2	ANTXR2	chr4q21.21	118429	3.3221	1.34152	0.0014479	Up in PDL1-high vs -low
205115_s_at	NM_016196	Hs.7482	RNA binding motif protein 19	RBM19	chr12q24.21	9904	3.31612	1.26744	0.00147998	Up in PDL1-high vs -low
212959_s_at	AK001821	Hs.46850	N-acetylglucosamine-1-phosphate transferase, alpha and beta subunits	GNPTAB	chr12q23.2	79158	3.31351	1.28807	0.00149114	Up in PDL1-high vs -low
213800_at	X04697	Hs.363396	complement factor H	CFH	chr1q32	3075	3.3096	1.48636	0.00150788	Up in PDL1-high vs -low
220937_s_at	NM_014403	Hs.3972	ST6 (alpha-N-acetyl-neuraminyl-2,3-beta-galactosyl-1,3)-N-acetylgalactosaminide alpha-2,6-sialyltransferase 4	ST6GALNAC4	chr9q34	27090	3.30738	1.36163	0.00151276	Up in PDL1-high vs -low
227337_at	AA886870	Hs.508154	ankyrin repeat domain 37	ANKRD37	chr4q35.1	353322	3.30538	1.49475	0.00152462	Up in PDL1-high vs -low
205801_s_at	NM_015376	Hs.143674	RAS guanyl releasing protein 3 (calcium and DAG-regulated)	RASGRP3	chr2p25.1-p24.1	25780	3.30419	1.36735	0.00153229	Up in PDL1-high vs -low
200989_at	NM_001530	Hs.597216	hypoxia inducible factor 1, alpha subunit (basic helix-loop-helix transcription factor)	HIF1A	chr14q23.2	3091	3.30369	1.35196	0.00153648	Up in PDL1-high vs -low
222846_at	AB038995	Hs.389733	RAB8B, member RAS oncogene family	RAB8B	chr15q22.2	51762	3.30224	1.4832	0.00154624	Up in PDL1-high vs -low
229812_at	BE645018	Hs.467524	ubiquitin specific peptidase 48	USP48	chr1p36.12	84196	3.30196	1.38861	0.00154764	Up in PDL1-high vs -low
244654_at	BE646398	Hs.37617	myosin IG	MYO1G	chr7p13-p11.2	64005	3.30188	1.5557	0.00154764	Up in PDL1-high vs -low
210786_s_at	M93255	Hs.504281	Friend leukemia virus integration 1	FLI1	chr11q24.1-q24.3	2313	3.30188	1.55777	0.00154764	Up in PDL1-high vs -low
203603_s_at	NM_014795	Hs.34871	zinc finger E-box binding homeobox 2	ZEB2	chr2q22.3	9839	3.30057	1.496	0.00155043	Up in PDL1-high vs -low
225593_at	AL542359	Hs.720083	LSM10, U7 small nuclear RNA associated	LSM10	chr1p34.3	84967	3.29719	1.26431	0.00156716	Up in PDL1-high vs -low
218817_at	NM_021928	Hs.42194	signal peptidase complex subunit 3 homolog (S. cerevisiae)	SPCS3	chr4q34.2	60559	3.29422	1.40275	0.00157832	Up in PDL1-high vs -low
205819_at	NM_006770	Hs.67726	macrophage receptor with collagenous structure	MARCO	chr2q14.2	8685	3.29414	1.88433	0.00157832	Up in PDL1-high vs -low
222175_s_at	AK000003	Hs.517421	mediator complex subunit 15	MED15	chr22q11.2	51586	3.29282	1.19879	0.00158669	Up in PDL1-high vs -low
228253_at	AI917716	Hs.469045	lysyl oxidase-like 3	LOXL3	chr2p13	84695	3.29176	1.25733	0.00159157	Up in PDL1-high vs -low
244413_at	AW237307	Hs.560087	C-type lectin-like 1	CLECL1	chr12p13.31	160365	3.28875	1.4239	0.00160692	Up in PDL1-high vs -low
218799_at	NM_018066	Hs.14333	GPN-loop GTPase 2	GPN2	chr1p36.11	54707	3.28842	1.24071	0.00160831	Up in PDL1-high vs -low
217356_s_at	S81916	Hs.78771	phosphoglycerate kinase 1	PGK1	chrXq13	5230	3.28535	1.53656	0.00162087	Up in PDL1-high vs -low
208771_s_at	J02959	Hs.524648	leukotriene A4 hydrolase	LTA4H	chr12q22	4048	3.28513	1.27572	0.00162226	Up in PDL1-high vs -low
214446_at	NM_012081	Hs.192221	elongation factor, RNA polymerase II, 2	ELL2	chr5q15	22936	3.28415	1.52387	0.00162784	Up in PDL1-high vs -low
202672_s_at	NM_001674	Hs.460	activating transcription factor 3	ATF3	chr1q32.3	467	3.28216	1.62906	0.00163761	Up in PDL1-high vs -low
37012_at	U03271	Hs.432760	capping protein (actin filament) muscle Z-line, beta	CAPZB	chr1p36.1	832	3.27272	1.16296	0.00168085	Up in PDL1-high vs -low
213115_at	AL031177	Hs.8763	ATG4 autophagy related 4 homolog A (S. cerevisiae)	ATG4A	chrXq22.1-q22.3	115201	3.27151	1.23432	0.00168782	Up in PDL1-high vs -low
203185_at	NM_014737	Hs.631504	Ras association (RalGDS/AF-6) domain family member 2	RASSF2	chr20p13	9770	3.26962	1.41791	0.00169689	Up in PDL1-high vs -low
1555812_a_at	AF498927	Hs.504877	Rho GDP dissociation inhibitor (GDI) beta	ARHGDIB	chr12p12.3	397	3.2675	1.58706	0.00170875	Up in PDL1-high vs -low
200814_at	NM_006263	Hs.75348	proteasome (prosome, macropain) activator subunit 1 (PA28 alpha)	PSME1	chr14q11.2	5720	3.26593	1.2773	0.00171502	Up in PDL1-high vs -low
225970_at	AA029818	Hs.513260	DDHD domain containing 1	DDHD1	chr14q21	80821	3.2629	1.31217	0.00172758	Up in PDL1-high vs -low
221579_s_at	AF062530	Hs.188882	nudix (nucleoside diphosphate linked moiety X)-type motif 3	NUDT3	chr6p21.2	11165	3.25997	1.22247	0.00174153	Up in PDL1-high vs -low
203746_s_at	NM_005333	Hs.211571	holocytochrome c synthase	HCCS	chrXp22.3	3052	3.25979	1.35121	0.00174292	Up in PDL1-high vs -low
223798_at	AL136828	Hs.577463	solute carrier family 41, member 2	SLC41A2	chr12q23.3	84102	3.25735	1.50078	0.00175199	Up in PDL1-high vs -low
221781_s_at	BG168666	Hs.516632	DnaJ (Hsp40) homolog, subfamily C, member 10	DNAJC10	chr2q32.1	54431	3.25484	1.38812	0.00176384	Up in PDL1-high vs -low
244008_at	AW874263	Hs.369581	poly (ADP-ribose) polymerase family, member 8	PARP8	chr5q11.1	79668	3.25394	1.54658	0.00176733	Up in PDL1-high vs -low
203148_s_at	NM_014788	Hs.575631	tripartite motif-containing 14	TRIM14	chr9q22.33	9830	3.25076	1.33499	0.00178616	Up in PDL1-high vs -low
204791_at	NM_003297	Hs.108301	nuclear receptor subfamily 2, group C, member 1	NR2C1	chr12q22	7181	3.24982	1.26106	0.00178965	Up in PDL1-high vs -low
229106_at	AA401429	Hs.720595	dynein, light chain, LC8-type 2	DYNLL2	chr17q22	140735	3.24381	1.32158	0.00181615	Up in PDL1-high vs -low
216237_s_at	AA807529	Hs.517582	minichromosome maintenance complex component 5	MCM5	chr22q13.1	4174	3.24334	1.37015	0.00181894	Up in PDL1-high vs -low
202767_at	NM_001610	Hs.532492	acid phosphatase 2, lysosomal	ACP2	chr11p11.2|11p12-p11	53	3.23978	1.27301	0.00183777	Up in PDL1-high vs -low
223247_at	BC003353	Hs.13885	mediator complex subunit 10	MED10	chr5p15.31	84246	3.2365	1.21511	0.00186218	Up in PDL1-high vs -low
207196_s_at	NM_006058	Hs.355141	TNFAIP3 interacting protein 1	TNIP1	chr5q32-q33.1	10318	3.23621	1.20658	0.00186358	Up in PDL1-high vs -low
218774_at	NM_014026	Hs.504249	decapping enzyme, scavenger	DCPS	chr11q24.2	28960	3.2352	1.36794	0.00186846	Up in PDL1-high vs -low
216652_s_at	AL137673	Hs.348418	down-regulator of transcription 1, TBP-binding (negative cofactor 2)	DR1	chr1p22.1	1810	3.23516	1.30295	0.00186916	Up in PDL1-high vs -low
214770_at	AI299239	Hs.147635	macrophage scavenger receptor 1	MSR1	chr8p22	4481	3.23218	1.54138	0.0018866	Up in PDL1-high vs -low
203137_at	NM_004906	Hs.446091	Wilms tumor 1 associated protein	WTAP	chr6q25-q27	9589	3.23166	1.38928	0.00189357	Up in PDL1-high vs -low
227073_at	N50665	Hs.145605	hypothetical LOC100506904	LOC100506904	chr2q14.3	100506904	3.23035	1.21526	0.00190124	Up in PDL1-high vs -low
230345_at	AI654547	Hs.24640	semaphorin 7A, GPI membrane anchor (John Milton Hagen blood group)	SEMA7A	chr15q22.3-q23	8482	3.22756	1.19295	0.0019131	Up in PDL1-high vs -low
227413_at	BF965546	Hs.591733	ubiquitin-like domain containing CTD phosphatase 1	UBLCP1	chr5q33.3	134510	3.22747	1.32807	0.0019138	Up in PDL1-high vs -low
223058_at	AL136885	Hs.446315	family with sequence similarity 107, member B	FAM107B	chr10p13	83641	3.22495	1.34055	0.00192495	Up in PDL1-high vs -low
225620_at	AL534848	Hs.524788	RAB35, member RAS oncogene family	RAB35	chr12q24.31	11021	3.22482	1.1908	0.00192635	Up in PDL1-high vs -low
223452_s_at	AL117600	Hs.356719	atlastin GTPase 3	ATL3	chr11q13.1	25923	3.22342	1.40258	0.00193472	Up in PDL1-high vs -low
213634_s_at	AL031588	---	tRNA 5-methylaminomethyl-2-thiouridylate methyltransferase	TRMU	chr22q13	55687	3.22248	1.20339	0.00193821	Up in PDL1-high vs -low
206637_at	NM_014879	Hs.2465	purinergic receptor P2Y, G-protein coupled, 14	P2RY14	chr3q24-q25.1	9934	3.22106	1.41949	0.00194867	Up in PDL1-high vs -low
219878_s_at	NM_015995	Hs.525752	Kruppel-like factor 13	KLF13	chr15q12	51621	3.22095	1.3239	0.00195076	Up in PDL1-high vs -low
226264_at	AL137432	Hs.494827	sushi domain containing 1	SUSD1	chr9q31.3-q33.1	64420	3.21639	1.32888	0.00197517	Up in PDL1-high vs -low
212820_at	AB020663	Hs.511386	Dmx-like 2	DMXL2	chr15q21.2	23312	3.21539	1.3256	0.00198215	Up in PDL1-high vs -low
220658_s_at	NM_020183	Hs.434269	aryl hydrocarbon receptor nuclear translocator-like 2	ARNTL2	chr12p12.2-p11.2	56938	3.21344	1.85059	0.00199121	Up in PDL1-high vs -low
235643_at	BE886225	Hs.489118	sterile alpha motif domain containing 9-like	SAMD9L	chr7q21.2	219285	3.21267	1.63288	0.0019947	Up in PDL1-high vs -low
1559502_s_at	AJ422148	Hs.332156	leucine rich repeat containing 25	LRRC25	chr19p13.11	126364	3.21197	1.27593	0.00199749	Up in PDL1-high vs -low
223113_at	AF151030	Hs.406530	transmembrane protein 138	TMEM138	chr11q12.2	51524	3.21041	1.26975	0.00200725	Up in PDL1-high vs -low
226051_at	BF973568	Hs.55940	selenoprotein M	SELM	chr22q12.2	140606	3.20983	1.47003	0.00201004	Up in PDL1-high vs -low
218600_at	NM_030576	Hs.591166	LIM domain containing 2	LIMD2	chr17q23.3	80774	3.20884	1.40173	0.00201493	Up in PDL1-high vs -low
215946_x_at	AL022324	---	immunoglobulin lambda-like polypeptide 3, pseudogene	IGLL3P	chr22q11.2|22q11.23	91353	3.20828	1.67673	0.00201911	Up in PDL1-high vs -low
218597_s_at	NM_018464	Hs.370102	CDGSH iron sulfur domain 1	CISD1	chr10q21.1	55847	3.20697	1.41469	0.00202469	Up in PDL1-high vs -low
206398_s_at	NM_001770	Hs.652262	CD19 molecule	CD19	chr16p11.2	930	3.20482	1.61781	0.00203724	Up in PDL1-high vs -low
209474_s_at	U87967	Hs.576612	ectonucleoside triphosphate diphosphohydrolase 1	ENTPD1	chr10q24	953	3.20108	1.45163	0.00206026	Up in PDL1-high vs -low
212975_at	AB020677	Hs.18166	DENN/MADD domain containing 3	DENND3	chr8q24.3	22898	3.19401	1.29324	0.0021042	Up in PDL1-high vs -low
212631_at	AI566082	Hs.593148	syntaxin 7	STX7	chr6q23.1	8417	3.19372	1.25196	0.00210559	Up in PDL1-high vs -low
202843_at	NM_012328	Hs.6790	DnaJ (Hsp40) homolog, subfamily B, member 9	DNAJB9	chr7q31|14q24.2-q24.3	4189	3.19337	1.43399	0.00211048	Up in PDL1-high vs -low
203821_at	NM_001945	Hs.799	heparin-binding EGF-like growth factor	HBEGF	chr5q23	1839	3.19106	1.42566	0.00212163	Up in PDL1-high vs -low
205483_s_at	NM_005101	Hs.458485	ISG15 ubiquitin-like modifier	ISG15	chr1p36.33	9636	3.18692	1.7895	0.00214535	Up in PDL1-high vs -low
201251_at	NM_002654	Hs.534770	pyruvate kinase, muscle	PKM2	chr15q22	5315	3.18154	1.5389	0.00217952	Up in PDL1-high vs -low
218852_at	NM_017917	Hs.530712	protein phosphatase 2, regulatory subunit B'', gamma	PPP2R3C	chr14q13.2	55012	3.17647	1.3014	0.0022144	Up in PDL1-high vs -low
203281_s_at	NM_003335	Hs.16695	ubiquitin-like modifier activating enzyme 7	UBA7	chr3p21	7318	3.17505	1.3423	0.00222486	Up in PDL1-high vs -low
212860_at	BG168720	Hs.523710	zinc finger, DHHC-type containing 18	ZDHHC18	chr1p36.11	84243	3.16992	1.17665	0.00226112	Up in PDL1-high vs -low
AFFX-HSAC07/X00351_5_at	AFFX-HSAC07/X00351_5	Hs.520640	actin, beta	ACTB	chr7p22	60	3.16757	1.4332	0.00228902	Up in PDL1-high vs -low
204411_at	NM_017596	Hs.169182	kinesin family member 21B	KIF21B	chr1pter-q31.3	23046	3.16656	1.38745	0.0022946	Up in PDL1-high vs -low
206508_at	NM_001252	Hs.501497	CD70 molecule	CD70	chr19p13	970	3.16272	1.2792	0.0023218	Up in PDL1-high vs -low
202357_s_at	NM_001710	Hs.69771	complement factor B	CFB	chr6p21.3	629	3.16205	1.95007	0.00232738	Up in PDL1-high vs -low
208097_s_at	NM_030755	Hs.125221	thioredoxin-related transmembrane protein 1	TMX1	chr14q22.1	81542	3.16109	1.47863	0.00233575	Up in PDL1-high vs -low
202702_at	NM_003449	Hs.720054	tripartite motif-containing 26	TRIM26	chr6p21.3	7726	3.1601	1.19406	0.00234133	Up in PDL1-high vs -low
227915_at	AI872284	Hs.510327	ankyrin repeat and SOCS box-containing 2	ASB2	chr14q31-q32	51676	3.15935	1.38849	0.00234552	Up in PDL1-high vs -low
221563_at	N36770	Hs.497822	dual specificity phosphatase 10	DUSP10	chr1q41	11221	3.15582	1.52188	0.00237969	Up in PDL1-high vs -low
203139_at	NM_004938	Hs.380277	death-associated protein kinase 1	DAPK1	chr9q34.1	1612	3.15347	1.42585	0.00239643	Up in PDL1-high vs -low
217983_s_at	NM_003730	Hs.529989	ribonuclease T2	RNASET2	chr6q27	8635	3.15249	1.2879	0.00240829	Up in PDL1-high vs -low
1553706_at	NM_153692	Hs.661014	HtrA serine peptidase 4	HTRA4	chr8p11.22	203100	3.15105	1.48568	0.00241596	Up in PDL1-high vs -low
204715_at	NM_015368	Hs.591976	pannexin 1	PANX1	chr11q21	24145	3.15047	1.33562	0.00241944	Up in PDL1-high vs -low
224674_at	AI934753	Hs.440899	tweety homolog 3 (Drosophila)	TTYH3	chr7p22	80727	3.14513	1.35564	0.00246269	Up in PDL1-high vs -low
210416_s_at	BC004207	Hs.291363	CHK2 checkpoint homolog (S. pombe)	CHEK2	chr22q11|22q12.1	11200	3.14224	1.40672	0.002485	Up in PDL1-high vs -low
209324_s_at	BF304996	Hs.413297	regulator of G-protein signaling 16	RGS16	chr1q25-q31	6004	3.14142	1.54546	0.0024871	Up in PDL1-high vs -low
202897_at	AB023430	Hs.724417	signal-regulatory protein alpha	SIRPA	chr20p13	140885	3.14138	1.37117	0.00248779	Up in PDL1-high vs -low
202917_s_at	NM_002964	Hs.416073	S100 calcium binding protein A8	S100A8	chr1q21	6279	3.13859	3.00684	0.00251151	Up in PDL1-high vs -low
227932_at	AI340270	Hs.633601	ariadne homolog 2 (Drosophila)	ARIH2	chr3p21	10425	3.13849	1.26377	0.00251221	Up in PDL1-high vs -low
236595_at	AA776458	---	hypothetical LOC100507307	LOC100507307	---	100507307	3.13584	1.52118	0.00253173	Up in PDL1-high vs -low
1552277_a_at	NM_080655	Hs.530272	chromosome 9 open reading frame 30	C9orf30	chr9q31.1	91283	3.13305	1.40915	0.00255754	Up in PDL1-high vs -low
209761_s_at	AA969194	Hs.145150	SP110 nuclear body protein	SP110	chr2q37.1	3431	3.13235	1.46739	0.00256172	Up in PDL1-high vs -low
202686_s_at	NM_021913	Hs.590970	AXL receptor tyrosine kinase	AXL	chr19q13.1	558	3.12447	1.35255	0.00261543	Up in PDL1-high vs -low
201274_at	NM_002790	Hs.485246	proteasome (prosome, macropain) subunit, alpha type, 5	PSMA5	chr1p13	5686	3.12335	1.30607	0.00262659	Up in PDL1-high vs -low
210288_at	AF081675	Hs.558446	killer cell lectin-like receptor subfamily G, member 1	KLRG1	chr12p13.31	10219	3.12003	1.35181	0.00266495	Up in PDL1-high vs -low
221816_s_at	BF055474	Hs.369039	PHD finger protein 11	PHF11	chr13q14.2	51131	3.11952	1.25247	0.00266774	Up in PDL1-high vs -low
207535_s_at	NM_002502	Hs.73090	nuclear factor of kappa light polypeptide gene enhancer in B-cells 2 (p49/p100)	NFKB2	chr10q24	4791	3.11942	1.41948	0.00266843	Up in PDL1-high vs -low
202558_s_at	NM_006948	Hs.352341	heat shock protein 70kDa family, member 13	HSPA13	chr21q11.1|21q11	6782	3.11903	1.49008	0.00266983	Up in PDL1-high vs -low
202295_s_at	NM_004390	Hs.148641	cathepsin H	CTSH	chr15q25.1	1512	3.11664	1.38148	0.00268657	Up in PDL1-high vs -low
203647_s_at	M18003	Hs.744	ferredoxin 1	FDX1	chr11q22	2230	3.11645	1.34291	0.00268796	Up in PDL1-high vs -low
217239_x_at	AF044592	---	hypothetical protein LOC100508797	LOC100508797	---	100508797	3.1161	1.43673	0.00269005	Up in PDL1-high vs -low
206471_s_at	NM_005761	Hs.584845	plexin C1	PLXNC1	chr12q23.3	10154	3.11542	1.55658	0.00269424	Up in PDL1-high vs -low
230536_at	AJ300182	Hs.466257	pre-B-cell leukemia homeobox 4	PBX4	chr19p12	80714	3.11487	1.32281	0.00269703	Up in PDL1-high vs -low
204319_s_at	NM_002925	Hs.501200	regulator of G-protein signaling 10	RGS10	chr10q25	6001	3.11325	1.35364	0.00271168	Up in PDL1-high vs -low
229743_at	AI886666	Hs.660642	zinc finger protein 438	ZNF438	chr10p11.23	220929	3.10474	1.1615	0.00278142	Up in PDL1-high vs -low
221757_at	BE042976	Hs.26670	phosphoinositide-3-kinase interacting protein 1	PIK3IP1	chr22q12.2	113791	3.10302	1.27647	0.00280025	Up in PDL1-high vs -low
206999_at	NM_001559	Hs.479347	interleukin 12 receptor, beta 2	IL12RB2	chr1p31.3-p31.2	3595	3.09976	1.40472	0.00281908	Up in PDL1-high vs -low
204187_at	NM_006877	Hs.484741	guanosine monophosphate reductase	GMPR	chr6p23	2766	3.09027	1.50147	0.0028972	Up in PDL1-high vs -low
219452_at	NM_022355	Hs.372633	dipeptidase 2	DPEP2	chr16q22.1	64174	3.0879	1.36012	0.00291672	Up in PDL1-high vs -low
227059_at	AI651255	Hs.444329	glypican 6	GPC6	chr13q32	10082	3.08686	1.79971	0.0029237	Up in PDL1-high vs -low
212143_s_at	BF340228	Hs.450230	insulin-like growth factor binding protein 3	IGFBP3	chr7p13-p12	3486	3.08655	1.51891	0.00292788	Up in PDL1-high vs -low
221803_s_at	AA883074	Hs.449628	nuclear receptor binding factor 2	NRBF2	chr10q21.3	29982	3.08392	1.34219	0.00294462	Up in PDL1-high vs -low
210191_s_at	BC002447	Hs.655824	putative homeodomain transcription factor 1	PHTF1	chr1p13	10745	3.08351	1.31023	0.00294881	Up in PDL1-high vs -low
228592_at	AW474852	Hs.712553	membrane-spanning 4-domains, subfamily A, member 1	MS4A1	chr11q12	931	3.08231	2.60913	0.00295648	Up in PDL1-high vs -low
219777_at	NM_024711	Hs.647105	GTPase, IMAP family member 6	GIMAP6	---	474344	3.08034	1.52325	0.00297182	Up in PDL1-high vs -low
202522_at	AL031591	Hs.713581	phosphatidylinositol transfer protein, beta	PITPNB	chr22q12.1	23760	3.07589	1.15692	0.00301158	Up in PDL1-high vs -low
225814_at	BG534738	Hs.435103	5'-3' exoribonuclease 1	XRN1	chr3q23	54464	3.07308	1.25956	0.00303738	Up in PDL1-high vs -low
201192_s_at	NM_006224	Hs.429819	phosphatidylinositol transfer protein, alpha	PITPNA	chr17p13.3	5306	3.07179	1.25588	0.00304436	Up in PDL1-high vs -low
238462_at	AI418293	Hs.444075	ubiquitin associated and SH3 domain containing B	UBASH3B	chr11q24.1	84959	3.07133	1.60423	0.00304924	Up in PDL1-high vs -low
202329_at	NM_004383	Hs.77793	c-src tyrosine kinase	CSK	chr15q24.1	1445	3.06987	1.23114	0.0030604	Up in PDL1-high vs -low
1555736_a_at	AF165187	Hs.464438	angiotensin II receptor-associated protein	AGTRAP	chr1p36.22	57085	3.0683	1.26405	0.00307505	Up in PDL1-high vs -low
203805_s_at	AW083279	Hs.724547	Fanconi anemia, complementation group A	FANCA	chr16q24.3	2175	3.06771	1.44781	0.00308272	Up in PDL1-high vs -low
244033_at	AI937080	Hs.162889	chromosome 14 open reading frame 145	C14orf145	chr14q31.1	145508	3.06627	1.50263	0.00309527	Up in PDL1-high vs -low
212906_at	BE044440	Hs.144725	GRAM domain containing 1B	GRAMD1B	chr11q24.1	57476	3.06517	1.20039	0.00310573	Up in PDL1-high vs -low
216517_at	Z00008	Hs.574701	immunoglobulin kappa variable 1D-8	IGKV1D-8	chr2p12	28904	3.06501	1.5989	0.00310922	Up in PDL1-high vs -low
223026_s_at	AF201946	Hs.600114	vacuolar protein sorting 29 homolog (S. cerevisiae)	VPS29	chr12q24	51699	3.06453	1.23513	0.00311131	Up in PDL1-high vs -low
209940_at	AF083068	Hs.271742	poly (ADP-ribose) polymerase family, member 3	PARP3	chr3p21.31-p21.1	10039	3.06272	1.22878	0.00312805	Up in PDL1-high vs -low
218983_at	NM_016546	Hs.631730	complement component 1, r subcomponent-like	C1RL	chr12p13.31	51279	3.06184	1.27836	0.00313991	Up in PDL1-high vs -low
202239_at	NM_006437	Hs.117825	poly (ADP-ribose) polymerase family, member 4	PARP4	chr13q11	143	3.06172	1.26465	0.00313991	Up in PDL1-high vs -low
205648_at	NM_003391	Hs.567356	wingless-type MMTV integration site family member 2	WNT2	chr7q31.2	7472	3.06143	1.6697	0.0031427	Up in PDL1-high vs -low
223301_s_at	AF245436	Hs.525088	coiled-coil domain containing 82	CCDC82	chr11q21	79780	3.06103	1.35252	0.00314479	Up in PDL1-high vs -low
211121_s_at	AF180527	Hs.103854	docking protein 1, 62kDa (downstream of tyrosine kinase 1)	DOK1	chr2p13	1796	3.05858	1.22238	0.00317129	Up in PDL1-high vs -low
212624_s_at	BF339445	Hs.380138	chimerin (chimaerin) 1	CHN1	chr2q31.1	1123	3.05855	1.41829	0.00317129	Up in PDL1-high vs -low
220491_at	NM_021175	Hs.8821	hepcidin antimicrobial peptide	HAMP	chr19q13.1	57817	3.05756	1.39101	0.00317687	Up in PDL1-high vs -low
220495_s_at	NM_024715	Hs.594478	thioredoxin domain containing 15	TXNDC15	chr5q31.1	79770	3.05649	1.24861	0.00318664	Up in PDL1-high vs -low
209406_at	AF095192	Hs.724667	BCL2-associated athanogene 2	BAG2	chr6p12.1-p11.2	9532	3.0548	1.60337	0.00320547	Up in PDL1-high vs -low
205633_s_at	NM_000688	Hs.476308	aminolevulinate, delta-, synthase 1	ALAS1	chr3p21.1	211	3.0525	1.27629	0.00323058	Up in PDL1-high vs -low
201077_s_at	AF155235	Hs.182255	NHP2 non-histone chromosome protein 2-like 1 (S. cerevisiae)	NHP2L1	chr22q13	4809	3.0515	1.23988	0.00323755	Up in PDL1-high vs -low
226276_at	BF439522	Hs.355606	transmembrane protein 167A	TMEM167A	chr5q14.2	153339	3.05003	1.38019	0.00324801	Up in PDL1-high vs -low
212048_s_at	AW245400	Hs.213264	tyrosyl-tRNA synthetase	YARS	chr1p35.1	8565	3.04852	1.25247	0.00326615	Up in PDL1-high vs -low
202879_s_at	AI798823	Hs.191215	cytohesin 1	CYTH1	chr17q25	9267	3.04556	1.31598	0.00329614	Up in PDL1-high vs -low
209580_s_at	AF114784	Hs.35947	methyl-CpG binding domain protein 4	MBD4	chr3q21.3	8930	3.04477	1.3205	0.0033052	Up in PDL1-high vs -low
37965_at	AA181053	Hs.475074	parvin, beta	PARVB	chr22q13.2-q13.33	29780	3.04342	1.43852	0.00331357	Up in PDL1-high vs -low
240890_at	AA041298	Hs.713751	caspase 4, apoptosis-related cysteine peptidase pseudogene	LOC643733	chr11q22.3	643733	3.04093	1.3894	0.00333729	Up in PDL1-high vs -low
227534_at	AI655189	Hs.44640	chromosome 9 open reading frame 21	C9orf21	chr9q22.32	195827	3.0375	1.32344	0.00336797	Up in PDL1-high vs -low
217865_at	NM_018434	Hs.484363	ring finger protein 130	RNF130	chr5q35.3	55819	3.03598	1.23184	0.0033868	Up in PDL1-high vs -low
205207_at	NM_000600	Hs.654458	interleukin 6 (interferon, beta 2)	IL6	chr7p21	3569	3.03151	1.51409	0.00343144	Up in PDL1-high vs -low
202437_s_at	NM_000104	Hs.154654	cytochrome P450, family 1, subfamily B, polypeptide 1	CYP1B1	chr2p21	1545	3.02428	1.6005	0.00350119	Up in PDL1-high vs -low
219985_at	NM_006042	Hs.724020	heparan sulfate (glucosamine) 3-O-sulfotransferase 3A1	HS3ST3A1	chr17p12	9955	3.02395	1.48223	0.00350537	Up in PDL1-high vs -low
202805_s_at	NM_004996	Hs.391464	ATP-binding cassette, sub-family C (CFTR/MRP), member 1	ABCC1	chr16p13.1	4363	3.02305	1.2879	0.00351165	Up in PDL1-high vs -low
227021_at	BE348688	Hs.709336	lysine (K)-specific demethylase 1B	KDM1B	chr6p22.3	221656	3.02073	1.37608	0.00353257	Up in PDL1-high vs -low
215160_x_at	AL441988	Hs.529357	protein FRG1B-like	LOC100509419	chr9q13	100509419	3.02013	1.21249	0.00353955	Up in PDL1-high vs -low
1556180_at	BE646146	Hs.348292	hypothetical LOC729678	LOC729678	chr5q35.3	729678	3.01993	1.20006	0.00353955	Up in PDL1-high vs -low
214992_s_at	AD000092	Hs.723870	deoxyribonuclease II, lysosomal	DNASE2	chr19p13.2	1777	3.01819	1.31075	0.00355489	Up in PDL1-high vs -low
225800_at	AI990891	Hs.368944	JAZF zinc finger 1	JAZF1	chr7p15.2-p15.1	221895	3.01504	1.32958	0.0035786	Up in PDL1-high vs -low
201445_at	NM_001839	Hs.483454	calponin 3, acidic	CNN3	chr1p22-p21	1266	3.01221	1.52161	0.00361278	Up in PDL1-high vs -low
244189_at	AI888657	Hs.602319	TTC28 antisense RNA (non-protein coding)	TTC28-AS	chr22q12.1	284900	3.0122	1.28581	0.00361278	Up in PDL1-high vs -low
227626_at	AI655524	Hs.239388	progestin and adipoQ receptor family member VIII	PAQR8	chr6p12.1	85315	3.01146	1.39122	0.00362184	Up in PDL1-high vs -low
242234_at	AI859280	Hs.441975	XIAP associated factor 1	XAF1	chr17p13.1	54739	3.01075	1.61847	0.00363091	Up in PDL1-high vs -low
222139_at	AI765383	---	KIAA1466 gene	KIAA1466	chr7q33	57612	3.01025	1.40719	0.0036351	Up in PDL1-high vs -low
218723_s_at	NM_014059	Hs.507866	chromosome 13 open reading frame 15	C13orf15	chr13q14.11	28984	3.00898	1.35741	0.00365114	Up in PDL1-high vs -low
228152_s_at	AK023743	Hs.535011	DEAD (Asp-Glu-Ala-Asp) box polypeptide 60-like	DDX60L	chr4q32.3	91351	3.00818	1.42971	0.00365951	Up in PDL1-high vs -low
225681_at	AA584310	Hs.405614	collagen triple helix repeat containing 1	CTHRC1	chr8q22.3	115908	3.00798	1.60584	0.0036623	Up in PDL1-high vs -low
213988_s_at	BE971383	Hs.28491	spermidine/spermine N1-acetyltransferase 1	SAT1	chrXp22.1	6303	3.00786	1.30434	0.00366369	Up in PDL1-high vs -low
205474_at	NM_015986	Hs.370168	cytokine receptor-like factor 3	CRLF3	chr17q11.2	51379	3.00723	1.27979	0.00366997	Up in PDL1-high vs -low
223378_at	AA705182	Hs.592087	GLIS family zinc finger 2	GLIS2	chr16p13.3	84662	3.00631	1.3574	0.00367834	Up in PDL1-high vs -low
206100_at	NM_001874	Hs.654387	carboxypeptidase M	CPM	chr12q14.3	1368	3.00584	1.51407	0.00368531	Up in PDL1-high vs -low
208819_at	BC002977	Hs.642874	RAB8A, member RAS oncogene family	RAB8A	chr19p13.1	4218	3.00381	1.22226	0.00370902	Up in PDL1-high vs -low
202724_s_at	NM_002015	Hs.370666	forkhead box O1	FOXO1	chr13q14.1	2308	3.00154	1.35533	0.00373762	Up in PDL1-high vs -low
221081_s_at	NM_024901	Hs.557850	DENN/MADD domain containing 2D	DENND2D	chr1p13.3	79961	2.99953	1.3284	0.00375924	Up in PDL1-high vs -low
222638_s_at	BF968686	Hs.157212	chromosome 6 open reading frame 35	C6orf35	chr6q25.3	729515	2.99918	1.17342	0.00376064	Up in PDL1-high vs -low
223079_s_at	AI828035	Hs.116448	glutaminase	GLS	chr2q32-q34	2744	2.99567	1.61812	0.00379063	Up in PDL1-high vs -low
227295_at	AW182575	Hs.252543	IKBKB interacting protein	IKBIP	chr12q23.1	121457	2.99021	1.32984	0.00384015	Up in PDL1-high vs -low
225148_at	BE907429	Hs.526933	ribosomal protein S19 binding protein 1	RPS19BP1	chr22q13.1	91582	2.98922	1.20943	0.00384991	Up in PDL1-high vs -low
203102_s_at	NM_002408	Hs.93338	mannosyl (alpha-1,6-)-glycoprotein beta-1,2-N-acetylglucosaminyltransferase	MGAT2	chr14q21	4247	2.98907	1.31662	0.00385061	Up in PDL1-high vs -low
204632_at	NM_003942	Hs.105584	ribosomal protein S6 kinase, 90kDa, polypeptide 4	RPS6KA4	chr11q11-q13	8986	2.98789	1.19016	0.00386177	Up in PDL1-high vs -low
1552485_at	NM_171846	Hs.410388	lactamase, beta	LACTB	chr15q22.1	114294	2.98674	1.40472	0.00388269	Up in PDL1-high vs -low
203379_at	NM_002953	Hs.149957	ribosomal protein S6 kinase, 90kDa, polypeptide 1	RPS6KA1	chr1p	6195	2.98424	1.2484	0.00390501	Up in PDL1-high vs -low
224376_s_at	AF274948	Hs.584985	chromosome 20 open reading frame 24	C20orf24	chr20q11.23	55969	2.97708	1.28443	0.00399707	Up in PDL1-high vs -low
218943_s_at	NM_014314	Hs.190622	DEAD (Asp-Glu-Ala-Asp) box polypeptide 58	DDX58	chr9p12	23586	2.97439	1.54454	0.00402706	Up in PDL1-high vs -low
223054_at	BC001144	Hs.317192	DnaJ (Hsp40) homolog, subfamily B, member 11	DNAJB11	chr3q27.3	51726	2.97405	1.21533	0.00402985	Up in PDL1-high vs -low
201988_s_at	BF438056	Hs.591156	cAMP responsive element binding protein-like 2	CREBL2	chr12p13	1389	2.97154	1.32128	0.00406193	Up in PDL1-high vs -low
205403_at	NM_004633	Hs.25333	interleukin 1 receptor, type II	IL1R2	chr2q12	7850	2.96954	1.65237	0.00409053	Up in PDL1-high vs -low
235306_at	AI611648	Hs.647121	GTPase, IMAP family member 8	GIMAP8	chr7q36.1	155038	2.96641	1.45728	0.00413377	Up in PDL1-high vs -low
223298_s_at	AF312735	Hs.487933	5'-nucleotidase, cytosolic III	NT5C3	chr7p14.3	51251	2.96568	1.29394	0.00414005	Up in PDL1-high vs -low
219551_at	NM_018456	Hs.477325	ELL associated factor 2	EAF2	chr3q13.33	55840	2.96244	1.46181	0.00418399	Up in PDL1-high vs -low
221050_s_at	NM_019096	Hs.485449	GTP binding protein 2	GTPBP2	chr6p21	54676	2.9552	1.18678	0.00427954	Up in PDL1-high vs -low
209870_s_at	AW571582	Hs.721380	amyloid beta (A4) precursor protein-binding, family A, member 2	APBA2	chr15q11-q12	321	2.95458	1.22054	0.00428442	Up in PDL1-high vs -low
235745_at	AV704183	Hs.700027	endoplasmic reticulum to nucleus signaling 1	ERN1	chr17q24.2	2081	2.95033	1.37317	0.00432696	Up in PDL1-high vs -low
1555105_a_at	AY124188	Hs.605432	mesoderm induction early response 1 homolog (Xenopus laevis)	MIER1	chr1p31.3	57708	2.94866	1.31527	0.00435416	Up in PDL1-high vs -low
223376_s_at	AB055977	Hs.567438	brain protein I3	BRI3	chr7q21.3	25798	2.9484	1.25781	0.00435626	Up in PDL1-high vs -low
204153_s_at	NM_002405	Hs.517603	MFNG O-fucosylpeptide 3-beta-N-acetylglucosaminyltransferase	MFNG	chr22q12	4242	2.94547	1.36601	0.00439462	Up in PDL1-high vs -low
214735_at	AW166711	Hs.146100	interaction protein for cytohesin exchange factors 1	IPCEF1	chr6q25.2	26034	2.94306	1.35596	0.00441554	Up in PDL1-high vs -low
226075_at	AF131840	Hs.721335	splA/ryanodine receptor domain and SOCS box containing 1	SPSB1	chr1p36.22	80176	2.94212	1.36396	0.00442461	Up in PDL1-high vs -low
225869_s_at	AW001274	Hs.502989	unc-93 homolog B1 (C. elegans)	UNC93B1	chr11q13	81622	2.94043	1.46181	0.00444832	Up in PDL1-high vs -low
219434_at	NM_018643	Hs.283022	triggering receptor expressed on myeloid cells 1	TREM1	chr6p21.1	54210	2.93844	1.64623	0.0044818	Up in PDL1-high vs -low
223809_at	AF076642	Hs.440890	regulator of G-protein signaling 18	RGS18	chr1q31.2	64407	2.93731	1.38975	0.00449784	Up in PDL1-high vs -low
201156_s_at	AF141304	Hs.650382	RAB5C, member RAS oncogene family	RAB5C	chr17q21.2	5878	2.93708	1.33113	0.00449993	Up in PDL1-high vs -low
217767_at	NM_000064	Hs.529053	complement component 3	C3	chr19p13.3-p13.2	718	2.93696	1.5261	0.00450063	Up in PDL1-high vs -low
227280_s_at	AK026922	Hs.471234	cyclin Y-like 1	CCNYL1	chr2q33.3	151195	2.93436	1.30247	0.00452992	Up in PDL1-high vs -low
225057_at	AI636759	Hs.723874	solute carrier family 15, member 4	SLC15A4	chr12q24.32	121260	2.93434	1.24771	0.00453062	Up in PDL1-high vs -low
1557915_s_at	U56250	Hs.190028	glutathione S-transferase omega 1	GSTO1	chr10q25.1	9446	2.93296	1.31315	0.00454736	Up in PDL1-high vs -low
230788_at	BF059748	Hs.519884	glucosaminyl (N-acetyl) transferase 2, I-branching enzyme (I blood group)	GCNT2	chr6p24.2	2651	2.93103	1.80223	0.00458153	Up in PDL1-high vs -low
207686_s_at	NM_001228	Hs.599762	caspase 8, apoptosis-related cysteine peptidase	CASP8	chr2q33-q34	841	2.92923	1.34991	0.00460803	Up in PDL1-high vs -low
205282_at	NM_004631	Hs.724590	low density lipoprotein receptor-related protein 8, apolipoprotein e receptor	LRP8	chr1p34	7804	2.92769	1.71623	0.00463245	Up in PDL1-high vs -low
1552472_a_at	NM_012287	Hs.593373	ArfGAP with coiled-coil, ankyrin repeat and PH domains 2	ACAP2	chr3q29	23527	2.92361	1.29594	0.00468057	Up in PDL1-high vs -low
202675_at	NM_003000	Hs.465924	succinate dehydrogenase complex, subunit B, iron sulfur (Ip)	SDHB	chr1p36.1-p35	6390	2.92304	1.24803	0.00468894	Up in PDL1-high vs -low
216438_s_at	AL133228	Hs.522584	thymosin beta 4, X-linked	TMSB4X	chr4q22.1	7114	2.92201	1.1573	0.0047001	Up in PDL1-high vs -low
216033_s_at	S74774	Hs.390567	FYN oncogene related to SRC, FGR, YES	FYN	chr6q21	2534	2.92047	1.55397	0.00472172	Up in PDL1-high vs -low
228372_at	AW204712	Hs.385493	chromosome 10 open reading frame 128	C10orf128	chr10q11.23	170371	2.91797	1.37631	0.00475589	Up in PDL1-high vs -low
223164_at	BC004903	Hs.148272	cerebral cavernous malformation 2	CCM2	chr7p13	83605	2.9164	1.17798	0.00477403	Up in PDL1-high vs -low
227723_at	BF439234	Hs.720779	loss of heterozygosity, 12, chromosomal region 1	LOH12CR1	chr12p12	118426	2.91525	1.2412	0.00478937	Up in PDL1-high vs -low
201123_s_at	NM_001970	Hs.534314	eukaryotic translation initiation factor 5A	EIF5A	chr17p13-p12	1984	2.9149	1.66204	0.00479356	Up in PDL1-high vs -low
201751_at	NM_014876	Hs.3094	Josephin domain containing 1	JOSD1	chr22q13.1	9929	2.91337	1.2035	0.00481308	Up in PDL1-high vs -low
204415_at	NM_022873	Hs.523847	interferon, alpha-inducible protein 6	IFI6	chr1p35	2537	2.91251	1.81122	0.00482006	Up in PDL1-high vs -low
213069_at	AI148659	Hs.477420	HEG homolog 1 (zebrafish)	HEG1	chr3q21.2	57493	2.90721	1.28347	0.00490375	Up in PDL1-high vs -low
210423_s_at	L32185	Hs.591607	solute carrier family 11 (proton-coupled divalent metal ion transporters), member 1	SLC11A1	chr2q35	6556	2.90697	1.46057	0.00490794	Up in PDL1-high vs -low
219161_s_at	NM_016951	Hs.15159	chemokine-like factor	CKLF	chr16q21	51192	2.89612	1.30049	0.00506417	Up in PDL1-high vs -low
213620_s_at	AA126728	Hs.431460	intercellular adhesion molecule 2	ICAM2	chr17q23-q25	3384	2.89536	1.33959	0.00507532	Up in PDL1-high vs -low
229665_at	AI653037	Hs.44402	cleavage stimulation factor, 3' pre-RNA, subunit 3, 77kDa	CSTF3	chr11p13	1479	2.89422	1.39616	0.00508858	Up in PDL1-high vs -low
200704_at	AB034747	Hs.459940	lipopolysaccharide-induced TNF factor	LITAF	chr16p13.13	9516	2.89325	1.23677	0.00509904	Up in PDL1-high vs -low
206828_at	NM_003328	Hs.479669	TXK tyrosine kinase	TXK	chr4p12	7294	2.89199	1.32047	0.00511996	Up in PDL1-high vs -low
226678_at	BG054744	Hs.41045	unc-13 homolog D (C. elegans)	UNC13D	chr17q25.1	201294	2.891	1.17899	0.00512833	Up in PDL1-high vs -low
224252_s_at	AF177940	Hs.333418	FXYD domain containing ion transport regulator 5	FXYD5	chr19q13.12	53827	2.89024	1.38706	0.005136	Up in PDL1-high vs -low
218485_s_at	NM_018389	Hs.12211	solute carrier family 35, member C1	SLC35C1	chr11p11.2	55343	2.88906	1.43518	0.00515274	Up in PDL1-high vs -low
220386_s_at	NM_019063	Hs.593614	echinoderm microtubule associated protein like 4	EML4	chr2p21	27436	2.88845	1.37996	0.00515902	Up in PDL1-high vs -low
218340_s_at	NM_018227	Hs.724393	ubiquitin-like modifier activating enzyme 6	UBA6	chr4q13.2	55236	2.88563	1.47366	0.00520226	Up in PDL1-high vs -low
204214_s_at	NM_006834	Hs.287714	RAB32, member RAS oncogene family	RAB32	chr6q24.3	10981	2.88453	1.25847	0.00521481	Up in PDL1-high vs -low
225323_at	AW514783	Hs.591451	coiled-coil and C2 domain containing 1B	CC2D1B	chr1p32.3	200014	2.8836	1.18603	0.00522667	Up in PDL1-high vs -low
205055_at	NM_002208	Hs.513867	integrin, alpha E (antigen CD103, human mucosal lymphocyte antigen 1; alpha polypeptide)	ITGAE	chr17p13	3682	2.88238	1.2036	0.0052462	Up in PDL1-high vs -low
203371_s_at	NM_002491	Hs.109760	NADH dehydrogenase (ubiquinone) 1 beta subcomplex, 3, 12kDa	NDUFB3	chr2q31.3	4709	2.87991	1.27153	0.00528316	Up in PDL1-high vs -low
206111_at	NM_002934	Hs.728	ribonuclease, RNase A family, 2 (liver, eosinophil-derived neurotoxin)	RNASE2	chr14q24-q31	6036	2.87979	1.28679	0.00528526	Up in PDL1-high vs -low
217923_at	NM_012392	Hs.470417	penta-EF-hand domain containing 1	PEF1	chr1p34	553115	2.87965	1.15598	0.00528595	Up in PDL1-high vs -low
206247_at	NM_005931	Hs.719929	MHC class I polypeptide-related sequence B	MICB	chr6p21.3	4277	2.8796	1.56371	0.00528595	Up in PDL1-high vs -low
205423_at	NM_001127	Hs.368794	adaptor-related protein complex 1, beta 1 subunit	AP1B1	chr22q12|22q12.2	162	2.87823	1.1826	0.00530199	Up in PDL1-high vs -low
1554080_at	BC007102	Hs.148767	RCD1 required for cell differentiation1 homolog (S. pombe)	RQCD1	chr2q35	9125	2.8757	1.40399	0.00534175	Up in PDL1-high vs -low
225909_at	BF940308	Hs.650365	similar to GLI-Kruppel family member HKR1	LOC728743	chr7q36.1	728743	2.87098	1.16998	0.00541707	Up in PDL1-high vs -low
209447_at	AF043290	Hs.12967	spectrin repeat containing, nuclear envelope 1	SYNE1	chr6q25	23345	2.87084	1.3508	0.00541777	Up in PDL1-high vs -low
223514_at	AF322641	Hs.648101	caspase recruitment domain family, member 11	CARD11	chr7p22	84433	2.87025	1.23632	0.00542614	Up in PDL1-high vs -low
231963_at	BG111938	Hs.26039	ankyrin repeat domain 33B	ANKRD33B	chr5p15.2	651746	2.86707	1.32633	0.00547147	Up in PDL1-high vs -low
228970_at	BG249305	Hs.655921	zinc finger and BTB domain containing 8 opposite strand	ZBTB8OS	chr1p35.1	339487	2.86643	1.23738	0.00548403	Up in PDL1-high vs -low
214255_at	N35112	Hs.659258	ATPase, class V, type 10A	ATP10A	chr15q11.2	57194	2.86629	1.27373	0.00548542	Up in PDL1-high vs -low
224064_s_at	BC004117	Hs.369385	dehydrodolichyl diphosphate synthase	DHDDS	chr1p36.11	79947	2.86592	1.19143	0.005491	Up in PDL1-high vs -low
203594_at	NM_003729	Hs.484222	RNA terminal phosphate cyclase domain 1	RTCD1	chr1p21.2	8634	2.86508	1.28967	0.00550356	Up in PDL1-high vs -low
223396_at	AF260336	Hs.19025	transmembrane protein 60	TMEM60	chr7q11.23	85025	2.86375	1.18904	0.00552797	Up in PDL1-high vs -low
204441_s_at	NM_002689	Hs.201897	polymerase (DNA directed), alpha 2 (70kD subunit)	POLA2	chr11q13.1	23649	2.86366	1.27665	0.00552936	Up in PDL1-high vs -low
215236_s_at	AV721177	Hs.163893	phosphatidylinositol binding clathrin assembly protein	PICALM	chr11q14	8301	2.86364	1.47076	0.00552936	Up in PDL1-high vs -low
204491_at	R40917	Hs.117545	phosphodiesterase 4D, cAMP-specific	PDE4D	chr5q12	5144	2.86277	1.34549	0.00553773	Up in PDL1-high vs -low
222474_s_at	AB041906	Hs.595072	translocase of outer mitochondrial membrane 22 homolog (yeast)	TOMM22	chr22q12-q13	56993	2.86134	1.25584	0.00555935	Up in PDL1-high vs -low
225863_s_at	AL568826	Hs.529094	chromosome 19 open reading frame 12	C19orf12	chr19q12	83636	2.86059	1.27881	0.0055733	Up in PDL1-high vs -low
1552623_at	BC025237	Hs.631617	hematopoietic SH2 domain containing	HSH2D	chr19p13.12	84941	2.85931	1.36925	0.00559144	Up in PDL1-high vs -low
219874_at	NM_024628	Hs.658514	solute carrier family 12 (potassium/chloride transporters), member 8	SLC12A8	chr3q21.2	84561	2.85703	1.37004	0.0056284	Up in PDL1-high vs -low
1555815_a_at	AL136564	Hs.517641	l(3)mbt-like 2 (Drosophila)	L3MBTL2	chr22q13.31-q13.33	83746	2.85639	1.34285	0.00563886	Up in PDL1-high vs -low
219763_at	NM_024820	Hs.568340	DENN/MADD domain containing 1A	DENND1A	chr9q33.3	57706	2.85551	1.55174	0.00565142	Up in PDL1-high vs -low
204401_at	NM_002250	Hs.10082	potassium intermediate/small conductance calcium-activated channel, subfamily N, member 4	KCNN4	chr19q13.2	3783	2.85549	1.6293	0.00565142	Up in PDL1-high vs -low
215777_at	AW405975	---	immunoglobulin lambda variable 4-60	IGLV4-60	chr22q11.2	28785	2.85443	1.71974	0.00566746	Up in PDL1-high vs -low
226609_at	N22751	Hs.658304	discoidin, CUB and LCCL domain containing 1	DCBLD1	chr6q22.1	285761	2.85258	1.30426	0.00569257	Up in PDL1-high vs -low
233167_at	BC001099	Hs.365405	selenoprotein O	SELO	chr22q13.33	83642	2.8505	1.37832	0.00572465	Up in PDL1-high vs -low
204836_at	NM_000170	Hs.584238	glycine dehydrogenase (decarboxylating)	GLDC	chr9p22	2731	2.85047	1.63876	0.00572465	Up in PDL1-high vs -low
209876_at	AF124491	Hs.434996	G protein-coupled receptor kinase interacting ArfGAP 2	GIT2	chr12q24.1	9815	2.84631	1.22513	0.005793	Up in PDL1-high vs -low
212003_at	BG171020	Hs.252967	chromosome 1 open reading frame 144	C1orf144	chr1p36.13	26099	2.84314	1.24466	0.00584391	Up in PDL1-high vs -low
225014_at	BF508958	Hs.479386	chromosome 4 open reading frame 52	C4orf52	chr4p15.2	389203	2.83864	1.26183	0.00592133	Up in PDL1-high vs -low
205548_s_at	NM_006806	Hs.473420	BTG family, member 3	BTG3	chr21q21.1	10950	2.83796	1.52892	0.0059283	Up in PDL1-high vs -low
208351_s_at	NM_002745	Hs.431850	mitogen-activated protein kinase 1	MAPK1	chr22q11.2|22q11.21	5594	2.8363	1.30219	0.00595132	Up in PDL1-high vs -low
208442_s_at	NM_000051	Hs.367437	ataxia telangiectasia mutated	ATM	chr11q22-q23	472	2.83619	1.3988	0.00595271	Up in PDL1-high vs -low
212125_at	NM_002883	Hs.183800	Ran GTPase activating protein 1	RANGAP1	chr22q13	5905	2.83438	1.39159	0.00598898	Up in PDL1-high vs -low
225291_at	AI967971	Hs.388733	polyribonucleotide nucleotidyltransferase 1	PNPT1	chr2p15	87178	2.83155	1.30216	0.00602525	Up in PDL1-high vs -low
214830_at	AI537540	Hs.200738	solute carrier family 38, member 6	SLC38A6	chr14q23.1	145389	2.83089	1.22919	0.00603362	Up in PDL1-high vs -low
225787_at	AI799788	Hs.471785	ubiquitin-conjugating enzyme E2F (putative)	UBE2F	chr2q37.3	140739	2.83067	1.23035	0.0060378	Up in PDL1-high vs -low
202671_s_at	NM_003681	Hs.284491	pyridoxal (pyridoxine, vitamin B6) kinase	PDXK	chr21q22.3	8566	2.82952	1.35058	0.00606082	Up in PDL1-high vs -low
226795_at	AW007739	Hs.507971	leucine-rich repeats and calponin homology (CH) domain containing 1	LRCH1	chr13q14.11	23143	2.82698	1.25493	0.00610964	Up in PDL1-high vs -low
205676_at	NM_000785	Hs.524528	cytochrome P450, family 27, subfamily B, polypeptide 1	CYP27B1	chr12q13.1-q13.3	1594	2.82697	1.55661	0.00611034	Up in PDL1-high vs -low
200935_at	NM_004343	Hs.515162	calreticulin	CALR	chr19p13.3-p13.2	811	2.82593	1.4217	0.00612777	Up in PDL1-high vs -low
222134_at	AL050350	Hs.591348	D-aspartate oxidase	DDO	chr6q21	8528	2.82583	1.2732	0.00612986	Up in PDL1-high vs -low
223503_at	AF255647	Hs.369471	transmembrane protein 163	TMEM163	chr2q21.3	81615	2.82525	1.59252	0.00613963	Up in PDL1-high vs -low
202253_s_at	NM_004945	Hs.211463	dynamin 2	DNM2	chr19p13.2	1785	2.82241	1.22705	0.00618845	Up in PDL1-high vs -low
208066_s_at	NM_001514	Hs.481852	general transcription factor IIB	GTF2B	chr1p22-p21	2959	2.82039	1.22295	0.0062296	Up in PDL1-high vs -low
225070_at	BF112132	Hs.289008	nuclear undecaprenyl pyrophosphate synthase 1 homolog (S. cerevisiae)	NUS1	chr6q22.1	116150	2.81913	1.29288	0.00624704	Up in PDL1-high vs -low
204971_at	NM_005213	Hs.518198	cystatin A (stefin A)	CSTA	chr3q21	1475	2.81893	1.82765	0.00624843	Up in PDL1-high vs -low
242268_at	BE157991	Hs.309288	CUGBP, Elav-like family member 2	CELF2	chr10p13	10659	2.81868	1.50479	0.00625262	Up in PDL1-high vs -low
226531_at	AL530596	Hs.55148	ORAI calcium release-activated calcium modulator 1	ORAI1	chr12q24.31	84876	2.81442	1.2532	0.00630562	Up in PDL1-high vs -low
221239_s_at	NM_030764	Hs.437393	Fc receptor-like 2	FCRL2	chr1q21	79368	2.81309	1.39179	0.00632933	Up in PDL1-high vs -low
203388_at	NM_004313	Hs.435811	arrestin, beta 2	ARRB2	chr17p13	409	2.80861	1.36424	0.00641442	Up in PDL1-high vs -low
201944_at	NM_000521	Hs.69293	hexosaminidase B (beta polypeptide)	HEXB	chr5q13	3074	2.80815	1.196	0.00642279	Up in PDL1-high vs -low
202628_s_at	NM_000602	Hs.414795	serpin peptidase inhibitor, clade E (nexin, plasminogen activator inhibitor type 1), member 1	SERPINE1	chr7q21.3-q22	5054	2.80666	1.59757	0.0064493	Up in PDL1-high vs -low
224574_at	AV759602	Hs.511801	chromosome 17 open reading frame 49	C17orf49	chr17p13.1	124944	2.80649	1.19197	0.00645139	Up in PDL1-high vs -low
204158_s_at	NM_006019	Hs.495985	T-cell, immune regulator 1, ATPase, H+ transporting, lysosomal V0 subunit A3	TCIRG1	chr11q13.2	10312	2.8052	1.28588	0.0064744	Up in PDL1-high vs -low
223004_s_at	AF210057	Hs.477287	chromosome 3 open reading frame 1	C3orf1	chr3q13.33	51300	2.8026	1.16766	0.0065302	Up in PDL1-high vs -low
212543_at	U83115	Hs.643590	absent in melanoma 1	AIM1	chr6q21	202	2.80233	1.5885	0.00653438	Up in PDL1-high vs -low
209075_s_at	AY009128	Hs.615131	iron-sulfur cluster scaffold homolog (E. coli)	ISCU	chr12q24.1	23479	2.80197	1.16737	0.00653787	Up in PDL1-high vs -low
218351_at	NM_017845	Hs.23956	COMM domain containing 8	COMMD8	chr4p12	54951	2.79946	1.29698	0.00659227	Up in PDL1-high vs -low
228773_at	AI200538	---	hypothetical LOC100506100	LOC100506100	---	100506100	2.79922	1.31786	0.00659436	Up in PDL1-high vs -low
228754_at	BG150485	Hs.529488	solute carrier family 6 (neurotransmitter transporter, taurine), member 6	SLC6A6	chr3p25-p24	6533	2.79895	1.33439	0.00660204	Up in PDL1-high vs -low
202887_s_at	NM_019058	Hs.712599	DNA-damage-inducible transcript 4	DDIT4	chr10pter-q26.12	54541	2.79754	1.48114	0.00662714	Up in PDL1-high vs -low
202838_at	NM_000147	Hs.370858	fucosidase, alpha-L- 1, tissue	FUCA1	chr1p34	2517	2.7974	1.30725	0.00662924	Up in PDL1-high vs -low
203664_s_at	NM_004805	Hs.554831	polymerase (RNA) II (DNA directed) polypeptide D	POLR2D	chr2q21	5433	2.79625	1.24475	0.00665713	Up in PDL1-high vs -low
203275_at	NM_002199	Hs.654566	interferon regulatory factor 2	IRF2	chr4q34.1-q35.1	3660	2.7961	1.30326	0.00665992	Up in PDL1-high vs -low
223386_at	BC001647	Hs.276315	family with sequence similarity 118, member B	FAM118B	chr11q24.2	79607	2.79582	1.27879	0.00666481	Up in PDL1-high vs -low
224932_at	AI814909	Hs.66915	coiled-coil-helix-coiled-coil-helix domain containing 10	CHCHD10	chr22q11.23	400916	2.79385	1.27694	0.00669968	Up in PDL1-high vs -low
218826_at	NM_017515	Hs.524014	solute carrier family 35, member F2	SLC35F2	chr11q22.3	54733	2.79188	1.40677	0.00673804	Up in PDL1-high vs -low
207111_at	NM_001974	Hs.2375	egf-like module containing, mucin-like, hormone receptor-like 1	EMR1	chr19p13.3	2015	2.78964	1.29142	0.00679104	Up in PDL1-high vs -low
217499_x_at	AW874308	---	olfactory receptor, family 7, subfamily E, member 37 pseudogene	OR7E37P	chr13q14.11	26636	2.78846	1.41129	0.00680918	Up in PDL1-high vs -low
234994_at	AA088177	Hs.591341	transmembrane protein 200A	TMEM200A	chr6q23.1	114801	2.7879	1.38693	0.00682243	Up in PDL1-high vs -low
223276_at	AF313413	Hs.29444	chromosome 5 open reading frame 62	C5orf62	chr5q33.1	85027	2.78767	1.33703	0.00682661	Up in PDL1-high vs -low
224964_s_at	AK026424	Hs.187772	guanine nucleotide binding protein (G protein), gamma 2	GNG2	chr14q21	54331	2.78595	1.38188	0.00684963	Up in PDL1-high vs -low
211048_s_at	BC006344	Hs.93659	protein disulfide isomerase family A, member 4	PDIA4	chr7q35	9601	2.78507	1.27824	0.00686567	Up in PDL1-high vs -low
208130_s_at	NM_030984	Hs.520757	thromboxane A synthase 1 (platelet)	TBXAS1	chr7q34-q35	6916	2.78375	1.21891	0.00689427	Up in PDL1-high vs -low
223820_at	AY007436	Hs.246046	retinol binding protein 5, cellular	RBP5	chr12p13.31	83758	2.78317	1.53375	0.00691101	Up in PDL1-high vs -low
201516_at	NM_003132	Hs.76244	spermidine synthase	SRM	chr1p36-p22	6723	2.78237	1.21871	0.00692844	Up in PDL1-high vs -low
235362_at	AW614589	Hs.297988	hCG2028352-like	LOC729970	chr1p21.3	729970	2.77962	1.28413	0.00697099	Up in PDL1-high vs -low
209946_at	U58111	Hs.435215	vascular endothelial growth factor C	VEGFC	chr4q34.3	7424	2.77742	1.27985	0.00701423	Up in PDL1-high vs -low
225799_at	BF209337	Hs.560805	hypothetical LOC541471	LOC541471	chr2p11.2	112597	2.77671	1.29748	0.00703864	Up in PDL1-high vs -low
225793_at	AW500180	Hs.632435	Lix1 homolog (mouse)-like	LIX1L	chr1q21.1	128077	2.77602	1.25926	0.0070484	Up in PDL1-high vs -low
210202_s_at	U87558	Hs.193163	bridging integrator 1	BIN1	chr2q14	274	2.77381	1.28185	0.00709164	Up in PDL1-high vs -low
222235_s_at	AL139812	Hs.657569	chondroitin sulfate N-acetylgalactosaminyltransferase 2	CSGALNACT2	chr10q11.21	55454	2.77176	1.26784	0.00712373	Up in PDL1-high vs -low
207183_at	NM_006143	Hs.657862	G protein-coupled receptor 19	GPR19	chr12p12.3	2842	2.7707	1.3455	0.00715163	Up in PDL1-high vs -low
1552691_at	NM_138450	Hs.558599	ADP-ribosylation factor-like 11	ARL11	chr13q14.2	115761	2.76867	1.3342	0.00719138	Up in PDL1-high vs -low
203196_at	AI948503	Hs.508423	ATP-binding cassette, sub-family C (CFTR/MRP), member 4	ABCC4	chr13q32	10257	2.76765	1.42771	0.00720672	Up in PDL1-high vs -low
211825_s_at	AF327066	Hs.374477	Ewing sarcoma breakpoint region 1	EWSR1	chr11q24.1-q24.3	2130	2.76663	1.46705	0.00722276	Up in PDL1-high vs -low
218622_at	NM_024057	Hs.444276	nucleoporin 37kDa	NUP37	chr12q23.2	79023	2.76578	1.30677	0.0072409	Up in PDL1-high vs -low
232181_at	AU157049	Hs.483816	peroxisome proliferator-activated receptor gamma, coactivator 1 beta	PPARGC1B	chr5q32	133522	2.76449	1.33283	0.0072688	Up in PDL1-high vs -low
217919_s_at	BE782148	Hs.199579	mitochondrial ribosomal protein L42	MRPL42	chr12q22	28977	2.76416	1.34185	0.00727438	Up in PDL1-high vs -low
202483_s_at	NM_002882	Hs.24763	RAN binding protein 1	RANBP1	chr22q11.21	5902	2.76376	1.31873	0.00728135	Up in PDL1-high vs -low
202073_at	AV757675	Hs.332706	optineurin	OPTN	chr10p13	10133	2.76321	1.38161	0.0072939	Up in PDL1-high vs -low
227868_at	AI928764	Hs.716689	hypothetical LOC154761	LOC154761	chr7q35	154761	2.76292	1.37661	0.00730018	Up in PDL1-high vs -low
201317_s_at	NM_002787	Hs.333786	proteasome (prosome, macropain) subunit, alpha type, 2	PSMA2	chr7p13	5683	2.76162	1.30132	0.00732599	Up in PDL1-high vs -low
209183_s_at	AL136653	Hs.93675	chromosome 10 open reading frame 10	C10orf10	chr10q11.21	11067	2.7616	1.40829	0.00732599	Up in PDL1-high vs -low
239413_at	AI130715	Hs.597323	centrosomal protein 152kDa	CEP152	chr15q21.1	22995	2.75998	1.26326	0.00736016	Up in PDL1-high vs -low
206025_s_at	AW188198	Hs.437322	tumor necrosis factor, alpha-induced protein 6	TNFAIP6	chr2q23.3	7130	2.75927	1.47964	0.00737341	Up in PDL1-high vs -low
200902_at	NM_004261	Hs.362728	15 kDa selenoprotein	2015-09-01	chr1p31	9403	2.75913	1.24364	0.00737551	Up in PDL1-high vs -low
212350_at	AB029031	Hs.176503	TBC1 (tre-2/USP6, BUB2, cdc16) domain family, member 1	TBC1D1	chr4p14	23216	2.75889	1.25439	0.00738248	Up in PDL1-high vs -low
222555_s_at	AI338045	Hs.203559	mitochondrial ribosomal protein L44	MRPL44	chr2q36.1	65080	2.75887	1.28693	0.00738388	Up in PDL1-high vs -low
210658_s_at	BC000284	Hs.460336	golgi-associated, gamma adaptin ear containing, ARF binding protein 2	GGA2	chr16p12	23062	2.75871	1.30232	0.00738666	Up in PDL1-high vs -low
235146_at	N51717	Hs.370410	transmembrane and coiled-coil domain family 3	TMCC3	chr12q22	57458	2.7583	1.48268	0.00739294	Up in PDL1-high vs -low
222895_s_at	AA918317	Hs.709690	B-cell CLL/lymphoma 11B (zinc finger protein)	BCL11B	chr14q32.2	64919	2.75768	1.62811	0.00740619	Up in PDL1-high vs -low
209760_at	AL136932	Hs.205572	KIAA0922	KIAA0922	chr4q31.3	23240	2.75643	1.33047	0.007432	Up in PDL1-high vs -low
229872_s_at	AA532655	Hs.670106	hypothetical LOC100132999	LOC100132999	chr1q21.2	100132999	2.75485	1.38062	0.00746617	Up in PDL1-high vs -low
202710_at	BC000899	Hs.489132	blocked early in transport 1 homolog (S. cerevisiae)	BET1	chr7q21.1-q22	10282	2.75454	1.24294	0.00747664	Up in PDL1-high vs -low
202166_s_at	NM_006241	Hs.535731	protein phosphatase 1, regulatory (inhibitor) subunit 2	PPP1R2	chr3q29	5504	2.7539	1.31439	0.00748919	Up in PDL1-high vs -low
219888_at	NM_003116	Hs.123159	sperm associated antigen 4	SPAG4	chr20q11.21	6676	2.75389	1.49	0.00748989	Up in PDL1-high vs -low
205729_at	NM_003999	Hs.120658	oncostatin M receptor	OSMR	chr5p13.1	9180	2.75358	1.52357	0.00749616	Up in PDL1-high vs -low
201037_at	NM_002627	Hs.26010	phosphofructokinase, platelet	PFKP	chr10p15.3-p15.2	5214	2.75276	1.56683	0.00751011	Up in PDL1-high vs -low
1554830_a_at	AF262322	Hs.647822	STEAP family member 3	STEAP3	chr2q14.2	55240	2.75268	1.50231	0.00751011	Up in PDL1-high vs -low
201964_at	N64643	Hs.460317	senataxin	SETX	chr9q34.13	23064	2.75042	1.19806	0.00755893	Up in PDL1-high vs -low
217924_at	AL523965	Hs.643498	chromosome 6 open reading frame 106	C6orf106	chr6p21.31	64771	2.74989	1.38041	0.00757009	Up in PDL1-high vs -low
218376_s_at	NM_022765	Hs.33476	microtubule associated monoxygenase, calponin and LIM domain containing 1	MICAL1	chr6q21	64780	2.748	1.26445	0.00760148	Up in PDL1-high vs -low
212242_at	AL565074	Hs.75318	tubulin, alpha 4a	TUBA4A	chr2q35	7277	2.74783	1.4177	0.00760287	Up in PDL1-high vs -low
207498_s_at	NM_000106	Hs.648256	cytochrome P450, family 2, subfamily D, polypeptide 6	CYP2D6	chr22q13.1	1565	2.74671	1.20124	0.00762031	Up in PDL1-high vs -low
224553_s_at	AF117297	Hs.212680	tumor necrosis factor receptor superfamily, member 18	TNFRSF18	chr1p36.3	8784	2.74652	1.38857	0.0076224	Up in PDL1-high vs -low
222493_s_at	AW303359	Hs.36959	zinc finger, AN1-type domain 3	ZFAND3	chr6pter-p22.3	60685	2.74627	1.23115	0.00762589	Up in PDL1-high vs -low
201920_at	NM_005415	Hs.187946	solute carrier family 20 (phosphate transporter), member 1	SLC20A1	chr2q11-q14	6574	2.74498	1.199	0.00765379	Up in PDL1-high vs -low
1555705_a_at	AY166714	Hs.298198	CKLF-like MARVEL transmembrane domain containing 3	CMTM3	chr16q21	123920	2.74348	1.26519	0.00768866	Up in PDL1-high vs -low
204375_at	NM_014718	Hs.535378	calsyntenin 3	CLSTN3	chr12p13.31	9746	2.74122	1.2284	0.00774236	Up in PDL1-high vs -low
239229_at	AI342246	Hs.495834	phosphate regulating endopeptidase homolog, X-linked	PHEX	chrXp22.2-p22.1	5251	2.74065	1.6998	0.00775282	Up in PDL1-high vs -low
201642_at	NM_005534	Hs.634632	interferon gamma receptor 2 (interferon gamma transducer 1)	IFNGR2	chr21q22.11	3460	2.73864	1.18493	0.00779955	Up in PDL1-high vs -low
218447_at	NM_020188	Hs.388255	chromosome 16 open reading frame 61	C16orf61	chr16q23.2	56942	2.73824	1.24147	0.00780723	Up in PDL1-high vs -low
228677_s_at	AI028474	Hs.136979	RAS protein activator like 3	RASAL3	chr19p13.12	64926	2.7372	1.33341	0.00783094	Up in PDL1-high vs -low
220941_s_at	NM_017447	Hs.293811	chromosome 21 open reading frame 91	C21orf91	chr21q21.1	54149	2.73608	1.39184	0.00784837	Up in PDL1-high vs -low
203725_at	NM_001924	Hs.80409	growth arrest and DNA-damage-inducible, alpha	GADD45A	chr1p31.2	1647	2.73316	1.27097	0.00790696	Up in PDL1-high vs -low
201361_at	NM_024092	Hs.13662	transmembrane protein 109	TMEM109	chr11q12.2	79073	2.73221	1.20919	0.00792649	Up in PDL1-high vs -low
200920_s_at	AL535380	Hs.255935	B-cell translocation gene 1, anti-proliferative	BTG1	chr12q22	694	2.73144	1.27943	0.00794323	Up in PDL1-high vs -low
209479_at	BC000758	Hs.412019	coiled-coil domain containing 28A	CCDC28A	chr6q23.1-q24.1	25901	2.73138	1.23194	0.00794393	Up in PDL1-high vs -low
226335_at	BG498334	Hs.445387	ribosomal protein S6 kinase, 90kDa, polypeptide 3	RPS6KA3	chrXp22.2-p22.1	6197	2.73088	1.29339	0.00795508	Up in PDL1-high vs -low
214971_s_at	AV695711	Hs.207459	ST6 beta-galactosamide alpha-2,6-sialyltranferase 1	ST6GAL1	chr3q27-q28	6480	2.72996	1.59852	0.0079795	Up in PDL1-high vs -low
238164_at	AA741061	Hs.498661	USP6 N-terminal like	USP6NL	chr10p13	9712	2.72921	1.41149	0.00798926	Up in PDL1-high vs -low
208450_at	NM_006498	Hs.531776	lectin, galactoside-binding, soluble, 2	LGALS2	chr22q12-q13|22q13.1	3957	2.72832	1.52542	0.00801228	Up in PDL1-high vs -low
203405_at	NM_003720	Hs.473838	proteasome (prosome, macropain) assembly chaperone 1	PSMG1	chr21q22.3	8624	2.7274	1.35538	0.00803041	Up in PDL1-high vs -low
226659_at	Z97832	Hs.15476	differentially expressed in FDCP 6 homolog (mouse)	DEF6	chr6p21.33-p21.1	50619	2.72459	1.26565	0.00809248	Up in PDL1-high vs -low
225230_at	AI735261	Hs.485606	DNA-damage regulated autophagy modulator 2	DRAM2	chr1p13.3	128338	2.72368	1.23939	0.0081134	Up in PDL1-high vs -low
236692_at	AI523391	Hs.661610	Similar to DTW domain containing 2	LOC729839	chr17q12	729839	2.71975	1.2738	0.00818803	Up in PDL1-high vs -low
217811_at	NM_016275	Hs.369052	selenoprotein T	SELT	chr3q25.1	51714	2.71969	1.33635	0.00818803	Up in PDL1-high vs -low
202052_s_at	NM_015577	Hs.431400	retinoic acid induced 14	RAI14	chr5p13.3-p13.2	26064	2.71964	1.31683	0.00818943	Up in PDL1-high vs -low
210073_at	L32867	Hs.408614	ST8 alpha-N-acetyl-neuraminide alpha-2,8-sialyltransferase 1	ST8SIA1	chr12p12.1-p11.2	6489	2.71666	1.66495	0.00825499	Up in PDL1-high vs -low
212192_at	AI718937	Hs.644125	potassium channel tetramerisation domain containing 12	KCTD12	chr13q22.3	115207	2.71554	1.39222	0.00828637	Up in PDL1-high vs -low
205013_s_at	NM_000675	Hs.474384	adenosine A2a receptor	ADORA2A	chr22q11.23	135	2.71525	1.3962	0.00829544	Up in PDL1-high vs -low
200808_s_at	NM_003461	Hs.490415	zyxin	ZYX	chr7q32	7791	2.71285	1.34977	0.00835123	Up in PDL1-high vs -low
222644_s_at	AI924150	Hs.418795	glycosyltransferase 25 domain containing 1	GLT25D1	chr19p13.11	79709	2.71032	1.26308	0.00840494	Up in PDL1-high vs -low
222805_at	AI587307	Hs.533323	mannosidase, endo-alpha	MANEA	chr6q16.1	79694	2.71005	1.3298	0.00841052	Up in PDL1-high vs -low
228007_at	AL133101	Hs.656959	chromosome 6 open reading frame 204	C6orf204	chr6q22	387119	2.70864	1.32897	0.00845027	Up in PDL1-high vs -low
203085_s_at	BC000125	Hs.645227	transforming growth factor, beta 1	TGFB1	chr19q13.2|19q13.1	7040	2.70733	1.4891	0.00847817	Up in PDL1-high vs -low
222631_at	AI862887	Hs.724652	phosphatidylinositol 4-kinase type 2 beta	PI4K2B	chr4p15.2	55300	2.70728	1.19025	0.00847817	Up in PDL1-high vs -low
205249_at	NM_000399	Hs.1395	early growth response 2	EGR2	chr10q21.1	1959	2.70606	1.45847	0.00850188	Up in PDL1-high vs -low
41037_at	U63824	Hs.94865	TEA domain family member 4	TEAD4	chr12p13.3-p13.2	7004	2.706	1.41764	0.00850398	Up in PDL1-high vs -low
234350_at	AF127125	---	immunoglobulin lambda constant 1 (Mcg marker)	IGLC1	chr22q11.2	3537	2.70588	1.44484	0.00850537	Up in PDL1-high vs -low
221020_s_at	NM_030780	Hs.607819	solute carrier family 25, member 32	SLC25A32	chr8q22.3	81034	2.69956	1.31117	0.00865393	Up in PDL1-high vs -low
212174_at	W02312	Hs.470907	adenylate kinase 2	AK2	chr1p34	204	2.69914	1.30172	0.00865881	Up in PDL1-high vs -low
201040_at	NM_002070	Hs.77269	guanine nucleotide binding protein (G protein), alpha inhibiting activity polypeptide 2	GNAI2	chr3p21	2771	2.69846	1.27269	0.00867136	Up in PDL1-high vs -low
205558_at	NM_004620	Hs.591983	TNF receptor-associated factor 6	TRAF6	chr11p12	7189	2.69416	1.17079	0.00878784	Up in PDL1-high vs -low
204207_s_at	AB012142	Hs.567378	RNA guanylyltransferase and 5'-phosphatase	RNGTT	chr6q16	8732	2.69403	1.30703	0.00879063	Up in PDL1-high vs -low
201559_s_at	AF109196	Hs.440544	chloride intracellular channel 4	CLIC4	chr1p36.11	25932	2.69352	1.52966	0.00880806	Up in PDL1-high vs -low
229138_at	AV747166	Hs.657268	poly (ADP-ribose) polymerase family, member 11	PARP11	chr12p13.3	57097	2.69349	1.25166	0.00880876	Up in PDL1-high vs -low
225213_at	AW300598	Hs.13854	PTC7 protein phosphatase homolog (S. cerevisiae)	PPTC7	chr12q24.11	160760	2.69234	1.23823	0.00883805	Up in PDL1-high vs -low
218113_at	NM_013390	Hs.494146	transmembrane protein 2	TMEM2	chr9q13-q21	23670	2.69007	1.24189	0.00888897	Up in PDL1-high vs -low
229055_at	AI805006	Hs.8882	G protein-coupled receptor 68	GPR68	chr14q31	8111	2.68983	1.28676	0.00889524	Up in PDL1-high vs -low
201030_x_at	NM_002300	Hs.446149	lactate dehydrogenase B	LDHB	chr12p12.2-p12.1	3945	2.68964	1.48893	0.00889873	Up in PDL1-high vs -low
232591_s_at	AK022883	Hs.108530	transmembrane protein 30A	TMEM30A	chr6q14.1	55754	2.6896	1.51266	0.00890013	Up in PDL1-high vs -low
204580_at	NM_002426	Hs.1695	matrix metallopeptidase 12 (macrophage elastase)	MMP12	chr11q22.3	4321	2.68644	2.25244	0.00898382	Up in PDL1-high vs -low
209928_s_at	AF060154	Hs.442619	musculin	MSC	chr8q21	9242	2.68367	1.19622	0.0090431	Up in PDL1-high vs -low
208059_at	NM_005201	Hs.113222	chemokine (C-C motif) receptor 8	CCR8	chr3p22	1237	2.68297	1.26188	0.00906612	Up in PDL1-high vs -low
211672_s_at	AF019888	Hs.323342	actin related protein 2/3 complex, subunit 4, 20kDa	ARPC4	chr3p25.3	10093	2.68272	1.2832	0.00907309	Up in PDL1-high vs -low
211707_s_at	BC005806	Hs.604110	IQ motif containing B1	IQCB1	chr3q13.33|3q21.1	9657	2.67981	1.16522	0.00914842	Up in PDL1-high vs -low
225943_at	BF222737	Hs.247460	neurolysin (metallopeptidase M3 family)	NLN	chr5q12.3	57486	2.67965	1.28689	0.00915539	Up in PDL1-high vs -low
213696_s_at	AA421957	Hs.301756	mediator complex subunit 8	MED8	chr1p34.2	112950	2.67852	1.19767	0.0091798	Up in PDL1-high vs -low
209568_s_at	AF186779	Hs.497148	ral guanine nucleotide dissociation stimulator-like 1	RGL1	chr1q25.3	23179	2.67449	1.3016	0.00928093	Up in PDL1-high vs -low
225404_at	R75637	Hs.27160	chromosome 1 open reading frame 212	C1orf212	chr1p34.3	113444	2.67411	1.20636	0.00929	Up in PDL1-high vs -low
210540_s_at	BC004523	Hs.13225	UDP-Gal:betaGlcNAc beta 1,4- galactosyltransferase, polypeptide 4	B4GALT4	chr3q13.3	8702	2.67209	1.22525	0.00933254	Up in PDL1-high vs -low
203728_at	NM_001188	Hs.485139	BCL2-antagonist/killer 1	BAK1	chr6p21.3	578	2.67133	1.1559	0.00935207	Up in PDL1-high vs -low
1554553_s_at	BC014974	Hs.280741	Yip1 interacting factor homolog B (S. cerevisiae)	YIF1B	chr19q13.2	90522	2.67098	1.43189	0.00935974	Up in PDL1-high vs -low
224630_at	AK001913	Hs.438336	endoplasmic reticulum lectin 1	ERLEC1	chr2p16.2	27248	2.66795	1.2217	0.00943995	Up in PDL1-high vs -low
228230_at	AL121829	Hs.517180	peroxisomal proliferator-activated receptor A interacting complex 285	PRIC285	chr20q13.33	85441	2.66547	1.31183	0.00950969	Up in PDL1-high vs -low
238551_at	BF541967	Hs.588854	fucosyltransferase 11 (alpha (1,3) fucosyltransferase)	FUT11	chr10q22.2	170384	2.66501	1.2536	0.00952085	Up in PDL1-high vs -low
200793_s_at	NM_001098	Hs.643610	aconitase 2, mitochondrial	ACO2	chr22q11.2-q13.31|22q13.2	50	2.66386	1.2259	0.00955224	Up in PDL1-high vs -low
201718_s_at	BF511685	Hs.486470	erythrocyte membrane protein band 4.1-like 2	EPB41L2	chr6q23	2037	2.66087	1.3962	0.00963314	Up in PDL1-high vs -low
205324_s_at	NM_012280	Hs.23170	FtsJ homolog 1 (E. coli)	FTSJ1	chrXp11.23	24140	2.65808	1.21105	0.00971265	Up in PDL1-high vs -low
202620_s_at	NM_000935	Hs.477866	procollagen-lysine, 2-oxoglutarate 5-dioxygenase 2	PLOD2	chr3q24	5352	2.65726	1.48283	0.00973427	Up in PDL1-high vs -low
211458_s_at	AF180519	Hs.592014	GABA(A) receptor-associated protein like 1	GABARAPL1	chr12p13.2	23710	2.65677	1.24649	0.00974822	Up in PDL1-high vs -low
1552370_at	NM_173487	Hs.567679	chromosome 4 open reading frame 33	C4orf33	chr4q28.2	132321	2.65539	1.20522	0.00978937	Up in PDL1-high vs -low
222173_s_at	AK026105	Hs.371016	TBC1 domain family, member 2	TBC1D2	chr9q22.33	55357	2.65381	1.18439	0.00982913	Up in PDL1-high vs -low
209786_at	BC001282	Hs.236774	high mobility group nucleosomal binding domain 4	HMGN4	chr6p21.3	10473	2.65183	1.2994	0.00987934	Up in PDL1-high vs -low
209959_at	U12767	Hs.279522	nuclear receptor subfamily 4, group A, member 3	NR4A3	chr9q22	8013	2.65075	1.30523	0.00991073	Up in PDL1-high vs -low
211150_s_at	J03866	Hs.335551	dihydrolipoamide S-acetyltransferase	DLAT	chr11q23.1	1737	2.64947	1.32465	0.00994699	Up in PDL1-high vs -low
217943_s_at	NM_018067	Hs.356096	MAP7 domain containing 1	MAP7D1	chr1p34.3	55700	2.64889	1.18923	0.00996234	Up in PDL1-high vs -low
1556190_s_at	AK056897	Hs.472010	hypothetical protein LOC100507516	LOC100507516	chr20p13	100507516	2.64881	1.62277	0.00996373	Up in PDL1-high vs -low
244519_at	AI829840	Hs.374043	additional sex combs like 1 (Drosophila)	ASXL1	chr20q11.1	171023	2.64781	1.32764	0.00999303	Up in PDL1-high vs -low
209230_s_at	AF135266	Hs.513463	nuclear protein, transcriptional regulator, 1	NUPR1	chr16p11.2	26471	2.64712	1.30351	0.0100181	Up in PDL1-high vs -low
209860_s_at	J04543	Hs.631827	annexin A7	ANXA7	chr10q22.2	310	2.64643	1.25705	0.0100356	Up in PDL1-high vs -low
211137_s_at	AF189723	Hs.584884	ATPase, Ca++ transporting, type 2C, member 1	ATP2C1	chr3q22.1	27032	2.64487	1.2872	0.0100753	Up in PDL1-high vs -low
218102_at	NM_015954	Hs.39429	deoxyribose-phosphate aldolase (putative)	DERA	chr12p12.3	51071	2.64436	1.26275	0.0100914	Up in PDL1-high vs -low
205466_s_at	NM_005114	Hs.507348	heparan sulfate (glucosamine) 3-O-sulfotransferase 1	HS3ST1	chr4p16	9957	2.64399	1.35885	0.010099	Up in PDL1-high vs -low
224414_s_at	AF356193	Hs.200242	caspase recruitment domain family, member 6	CARD6	chr5p13.1	84674	2.64011	1.25773	0.0102148	Up in PDL1-high vs -low
219006_at	NM_014165	Hs.512144	NADH dehydrogenase (ubiquinone) 1 alpha subcomplex, assembly factor 4	NDUFAF4	chr6q16.1	29078	2.63927	1.35559	0.0102357	Up in PDL1-high vs -low
221755_at	BG334196	Hs.502867	EH domain binding protein 1-like 1	EHBP1L1	chr11q13.1	254102	2.63883	1.22919	0.0102434	Up in PDL1-high vs -low
226017_at	AI708432	Hs.440494	CKLF-like MARVEL transmembrane domain containing 7	CMTM7	chr3p22.3	112616	2.63499	1.39996	0.0103578	Up in PDL1-high vs -low
240915_at	BF444985	Hs.721174	Immunoglobulin heavy variable 1-69	IGHV1-69	chr14q32.32-q32.33	28461	2.63354	1.37795	0.0103989	Up in PDL1-high vs -low
218770_s_at	NM_018056	Hs.25544	transmembrane protein 39B	TMEM39B	chr1p35.1	55116	2.63287	1.23216	0.0104234	Up in PDL1-high vs -low
210607_at	U03858	Hs.428	fms-related tyrosine kinase 3 ligand	FLT3LG	chr19q13.3	2323	2.62907	1.29178	0.0105328	Up in PDL1-high vs -low
224879_at	BF315994	Hs.7517	chromosome 9 open reading frame 123	C9orf123	chr9p24.1	90871	2.62887	1.25862	0.0105342	Up in PDL1-high vs -low
209034_at	AF279899	Hs.75969	proline-rich nuclear receptor coactivator 1	PNRC1	chr6q15	10957	2.62831	1.19289	0.0105496	Up in PDL1-high vs -low
209995_s_at	BC003574	Hs.2484	T-cell leukemia/lymphoma 1A	TCL1A	chr14q32.1	8115	2.62717	1.65734	0.0105879	Up in PDL1-high vs -low
226074_at	N22918	Hs.373560	protein phosphatase, Mg2+/Mn2+ dependent, 1M	PPM1M	chr3p21.2	132160	2.62633	1.21642	0.0106096	Up in PDL1-high vs -low
244050_at	AI804932	Hs.716678	protein tyrosine phosphatase-like A domain containing 2	PTPLAD2	chr9p21.3	401494	2.62537	1.34289	0.0106437	Up in PDL1-high vs -low
218749_s_at	NM_024959	Hs.286194	solute carrier family 24 (sodium/potassium/calcium exchanger), member 6	SLC24A6	chr12q24.13	80024	2.62337	1.15852	0.0106947	Up in PDL1-high vs -low
208116_s_at	NM_005907	Hs.102788	mannosidase, alpha, class 1A, member 1	MAN1A1	chr6q22	4121	2.62151	1.478	0.0107435	Up in PDL1-high vs -low
226564_at	BF941325	Hs.446172	zinc finger and AT hook domain containing	ZFAT	chr8q24.22	57623	2.61851	1.15838	0.0108418	Up in PDL1-high vs -low
220761_s_at	NM_016281	Hs.644420	TAO kinase 3	TAOK3	chr12q	51347	2.61816	1.18227	0.0108572	Up in PDL1-high vs -low
202110_at	NM_001866	Hs.522699	cytochrome c oxidase subunit VIIb	COX7B	chrXq21.1	1349	2.61403	1.30434	0.0109855	Up in PDL1-high vs -low
220987_s_at	NM_030952	Hs.131180	chromosome 11 open reading frame 17	C11orf17	chr11p15.3	56672	2.61275	1.29278	0.011019	Up in PDL1-high vs -low
228636_at	AL134708	Hs.591870	basic helix-loop-helix family, member e22	BHLHE22	chr8q13	27319	2.61177	1.39694	0.0110518	Up in PDL1-high vs -low
227877_at	AI991103	Hs.529385	chromosome 5 open reading frame 39	C5orf39	chr5p12	389289	2.61085	1.2638	0.0110887	Up in PDL1-high vs -low
229435_at	AW025602	Hs.162125	GLIS family zinc finger 3	GLIS3	chr9p24.2	169792	2.60959	1.48391	0.0111243	Up in PDL1-high vs -low
225414_at	AL558987	Hs.142074	ring finger protein 149	RNF149	chr2q11.2	284996	2.60818	1.19721	0.0111738	Up in PDL1-high vs -low
204298_s_at	NM_002317	Hs.102267	lysyl oxidase	LOX	chr5q23.2	4015	2.60597	1.54286	0.0112359	Up in PDL1-high vs -low
208853_s_at	L18887	Hs.567968	calnexin	CANX	chr5q35	821	2.60578	1.38589	0.0112408	Up in PDL1-high vs -low
226698_at	BE646638	Hs.591257	FCH and double SH3 domains 1	FCHSD1	chr5q31.3	89848	2.60541	1.18703	0.0112519	Up in PDL1-high vs -low
219492_at	NM_012110	Hs.335393	cysteine-rich hydrophobic domain 2	CHIC2	chr4q11	26511	2.60538	1.25824	0.0112519	Up in PDL1-high vs -low
203621_at	NM_002492	Hs.518424	NADH dehydrogenase (ubiquinone) 1 beta subcomplex, 5, 16kDa	NDUFB5	chr3q26.33	4711	2.60534	1.23747	0.0112519	Up in PDL1-high vs -low
217185_s_at	Z95118	Hs.7165	zinc finger protein 259	ZNF259	chr11q23.3	442240	2.60502	1.20364	0.0112638	Up in PDL1-high vs -low
204059_s_at	NM_002395	Hs.21160	malic enzyme 1, NADP(+)-dependent, cytosolic	ME1	chr6q12	4199	2.60473	1.51122	0.0112694	Up in PDL1-high vs -low
235241_at	BF696757	Hs.724696	solute carrier family 38, member 9	SLC38A9	chr5q11.2	153129	2.60296	1.19191	0.011321	Up in PDL1-high vs -low
223370_at	AF286162	Hs.41086	pleckstrin homology domain containing, family A (phosphoinositide binding specific) member 3	PLEKHA3	chr2q31.2	65977	2.60217	1.23593	0.0113398	Up in PDL1-high vs -low
206106_at	AL022328	Hs.432642	histone deacetylase 10	HDAC10	chr22q13.31	100509694	2.60075	1.29602	0.0113809	Up in PDL1-high vs -low
202948_at	NM_000877	Hs.701982	interleukin 1 receptor, type I	IL1R1	chr2q12	3554	2.59915	1.37377	0.0114374	Up in PDL1-high vs -low
203152_at	NM_003776	Hs.431307	mitochondrial ribosomal protein L40	MRPL40	chr22q11.21	64976	2.59899	1.24381	0.0114402	Up in PDL1-high vs -low
218468_s_at	AF154054	Hs.40098	gremlin 1	GREM1	chr15q13.3	26585	2.59834	1.76057	0.0114646	Up in PDL1-high vs -low
201546_at	NM_004238	Hs.591633	thyroid hormone receptor interactor 12	TRIP12	chr2q36.3	9320	2.59776	1.16469	0.0114863	Up in PDL1-high vs -low
221845_s_at	AI655698	Hs.523877	ClpB caseinolytic peptidase B homolog (E. coli)	CLPB	chr11q13.4	81570	2.59666	1.29729	0.0115135	Up in PDL1-high vs -low
227628_at	AL571557	Hs.289044	glutathione peroxidase 8 (putative)	GPX8	chr5q11.2	493869	2.59391	1.42221	0.0115944	Up in PDL1-high vs -low
204383_at	NM_022719	Hs.517407	DiGeorge syndrome critical region gene 14	DGCR14	chr22q11.21|22q11.2	8220	2.5933	1.16543	0.0116132	Up in PDL1-high vs -low
202990_at	NM_002863	Hs.282417	phosphorylase, glycogen, liver	PYGL	chr14q21-q22	5836	2.59254	1.4228	0.0116313	Up in PDL1-high vs -low
217427_s_at	X75296	Hs.474206	HIR histone cell cycle regulation defective homolog A (S. cerevisiae)	HIRA	chr22q11.2|22q11.21	7290	2.59106	1.23291	0.0116795	Up in PDL1-high vs -low
223025_s_at	AF290613	Hs.71040	adaptor-related protein complex 1, mu 1 subunit	AP1M1	chr19p13.12	8907	2.58871	1.26947	0.011752	Up in PDL1-high vs -low
209377_s_at	AF274949	Hs.77558	high mobility group nucleosomal binding domain 3	HMGN3	chr6q14.1	9324	2.58519	1.25152	0.0118719	Up in PDL1-high vs -low
211139_s_at	AF045452	Hs.723892	NGFI-A binding protein 1 (EGR1 binding protein 1)	NAB1	chr2q32.3-q33	4664	2.58358	1.36139	0.0119298	Up in PDL1-high vs -low
219773_at	NM_016931	Hs.371036	NADPH oxidase 4	NOX4	chr11q14.2-q21	50507	2.58345	1.54219	0.0119354	Up in PDL1-high vs -low
210692_s_at	BC003163	Hs.99962	solute carrier family 43, member 3	SLC43A3	chr11q11	29015	2.58272	1.3196	0.0119556	Up in PDL1-high vs -low
202578_s_at	NM_018332	Hs.656037	DEAD (Asp-Glu-Ala-As) box polypeptide 19A	DDX19A	chr16q22.1	55308	2.58258	1.17432	0.0119612	Up in PDL1-high vs -low
231779_at	AI246590	Hs.449207	interleukin-1 receptor-associated kinase 2	IRAK2	chr3p25.3	3656	2.58249	1.40822	0.011964	Up in PDL1-high vs -low
204337_at	AL514445	Hs.386726	regulator of G-protein signaling 4	RGS4	chr1q23.3	5999	2.58193	1.5488	0.0119773	Up in PDL1-high vs -low
201238_s_at	BC005338	Hs.446123	capping protein (actin filament) muscle Z-line, alpha 2	CAPZA2	chr7q31.2-q31.3	830	2.58186	1.2416	0.0119787	Up in PDL1-high vs -low
207979_s_at	NM_004931	Hs.405667	CD8b molecule	CD8B	chr2p12	926	2.58186	1.34019	0.0119787	Up in PDL1-high vs -low
204494_s_at	AW516789	Hs.17936	chromosome 15 open reading frame 39	C15orf39	chr15q24.2	56905	2.57978	1.22591	0.0120554	Up in PDL1-high vs -low
211655_at	D01059	Hs.449585	Hypothetical protein LOC100287927	LOC100287927	chr22q11.22	100287927	2.57947	1.63042	0.0120658	Up in PDL1-high vs -low
243124_at	AI919493	Hs.720348	RNA polymerase I transcription factor homolog (S. cerevisiae) pseudogene 2	RRN3P2	chr16p11.2	653390	2.57681	1.23536	0.0121628	Up in PDL1-high vs -low
205518_s_at	NM_003570	Hs.484918	cytidine monophosphate-N-acetylneuraminic acid hydroxylase (CMP-N-acetylneuraminate monooxygenase) pseudogene	CMAH	chr6p21.32	8418	2.57644	1.57427	0.0121767	Up in PDL1-high vs -low
212296_at	NM_005805	Hs.567410	proteasome (prosome, macropain) 26S subunit, non-ATPase, 14	PSMD14	chr2q24.2	10213	2.57602	1.23002	0.0121858	Up in PDL1-high vs -low
204593_s_at	AA046752	Hs.148677	Smith-Magenis syndrome chromosome region, candidate 7-like	SMCR7L	chr22q13	54471	2.57553	1.18217	0.0122018	Up in PDL1-high vs -low
223234_at	AF080398	Hs.19400	MAD2 mitotic arrest deficient-like 2 (yeast)	MAD2L2	chr1p36	10459	2.5754	1.21149	0.0122067	Up in PDL1-high vs -low
210907_s_at	BC002506	Hs.478150	programmed cell death 10	PDCD10	chr3q26.1	11235	2.57403	1.27463	0.0122514	Up in PDL1-high vs -low
203811_s_at	NM_007034	Hs.13852	DnaJ (Hsp40) homolog, subfamily B, member 4	DNAJB4	chr1p31.1	11080	2.57385	1.3107	0.0122562	Up in PDL1-high vs -low
229644_at	AA534420	Hs.436564	prolyl endopeptidase	PREP	chr6q22	5550	2.57346	1.34154	0.0122716	Up in PDL1-high vs -low
227140_at	AI343467	Hs.583348	inhibin, beta A	INHBA	chr7p15-p13	3624	2.57284	1.57214	0.0122925	Up in PDL1-high vs -low
208785_s_at	BE893893	Hs.356061	microtubule-associated protein 1 light chain 3 beta	MAP1LC3B	chr16q24.2	81631	2.5726	1.23749	0.0123044	Up in PDL1-high vs -low
221969_at	BF510692	Hs.654464	paired box 5	PAX5	chr9p13	5079	2.57204	1.7847	0.012326	Up in PDL1-high vs -low
222646_s_at	AW268365	Hs.592304	ERO1-like (S. cerevisiae)	ERO1L	chr14q22.1	30001	2.5719	1.46267	0.0123316	Up in PDL1-high vs -low
201473_at	NM_002229	Hs.25292	jun B proto-oncogene	JUNB	chr19p13.2	3726	2.57125	1.27117	0.0123462	Up in PDL1-high vs -low
235198_at	AV713913	Hs.724448	osteopetrosis associated transmembrane protein 1	OSTM1	chr6q21	28962	2.57063	1.3283	0.0123616	Up in PDL1-high vs -low
219815_at	NM_024637	Hs.44856	galactose-3-O-sulfotransferase 4	GAL3ST4	chr7q22.1	79690	2.56981	1.18582	0.0123888	Up in PDL1-high vs -low
225833_at	BE795104	Hs.487498	diacylglycerol lipase, beta	DAGLB	chr7p22.1	221955	2.56667	1.26765	0.0124983	Up in PDL1-high vs -low
231837_at	AB040948	Hs.503891	ubiquitin specific peptidase 28	USP28	chr11q23	57646	2.56617	1.29973	0.0125157	Up in PDL1-high vs -low
218379_at	NM_016090	Hs.7527	RNA binding motif protein 7	RBM7	chr11q23.1-q23.2	10179	2.56551	1.2823	0.0125331	Up in PDL1-high vs -low
205542_at	NM_012449	Hs.61635	six transmembrane epithelial antigen of the prostate 1	STEAP1	chr7q21	26872	2.56444	1.52228	0.0125736	Up in PDL1-high vs -low
213011_s_at	BF116254	Hs.524219	triosephosphate isomerase 1	TPI1	chr12p13	7167	2.55932	1.24584	0.0127431	Up in PDL1-high vs -low
228109_at	AI912976	Hs.162129	Ras protein-specific guanine nucleotide-releasing factor 2	RASGRF2	chr5q13	5924	2.55829	1.29514	0.0127814	Up in PDL1-high vs -low
235221_at	R52665	Hs.207603	cerebellin 3 precursor	CBLN3	chr14q12	643866	2.55774	1.27354	0.0127989	Up in PDL1-high vs -low
213746_s_at	AW051856	Hs.195464	filamin A, alpha	FLNA	chrXq28	2316	2.55768	1.32999	0.012803	Up in PDL1-high vs -low
223445_at	AF061734	Hs.571148	dystrobrevin binding protein 1	DTNBP1	chr6p22.3	84062	2.55638	1.24737	0.0128512	Up in PDL1-high vs -low
220235_s_at	NM_018372	Hs.25245	chromosome 1 open reading frame 103	C1orf103	chr1p13.3	55791	2.55573	1.29148	0.012877	Up in PDL1-high vs -low
222495_at	AV712912	Hs.82933	transmembrane protein 167B	TMEM167B	chr1p13.3	56900	2.55413	1.16839	0.0129342	Up in PDL1-high vs -low
212110_at	D31887	Hs.491232	solute carrier family 39 (zinc transporter), member 14	SLC39A14	chr8p21.3	23516	2.55189	1.28971	0.0130074	Up in PDL1-high vs -low
230532_at	BF001685	Hs.495961	chromosome X open reading frame 38	CXorf38	chrXp11.4	159013	2.54995	1.23725	0.0130709	Up in PDL1-high vs -low
218137_s_at	NM_021940	Hs.485717	small ArfGAP 1	SMAP1	chr6q13	60682	2.54683	1.23826	0.0131804	Up in PDL1-high vs -low
209191_at	BC002654	Hs.193491	tubulin, beta 6	TUBB6	chr18p11.21	84617	2.54645	1.35476	0.0131943	Up in PDL1-high vs -low
207861_at	NM_002990	Hs.534347	chemokine (C-C motif) ligand 22	CCL22	chr16q13	6367	2.54579	1.28235	0.013211	Up in PDL1-high vs -low
224779_s_at	AI193090	Hs.439548	family with sequence similarity 96, member A	FAM96A	chr15q22.31	84191	2.54553	1.23883	0.0132229	Up in PDL1-high vs -low
230721_at	BF436957	Hs.498890	chromosome 16 open reading frame 52	C16orf52	chr16p12.2	100509359	2.54541	1.1394	0.0132278	Up in PDL1-high vs -low
226642_s_at	BF735901	Hs.140443	NudC domain containing 2	NUDCD2	chr5q34	134492	2.5453	1.2446	0.0132313	Up in PDL1-high vs -low
226498_at	AA149648	Hs.594454	fms-related tyrosine kinase 1 (vascular endothelial growth factor/vascular permeability factor receptor)	FLT1	chr13q12	2321	2.54519	1.34346	0.0132362	Up in PDL1-high vs -low
202096_s_at	NM_000714	Hs.202	translocator protein (18kDa)	TSPO	chr22q13.31	706	2.54465	1.24831	0.0132494	Up in PDL1-high vs -low
201847_at	NM_000235	Hs.643030	lipase A, lysosomal acid, cholesterol esterase	LIPA	chr10q23.2-q23.3	3988	2.54428	1.34091	0.0132634	Up in PDL1-high vs -low
224521_s_at	BC006444	Hs.631656	coiled-coil domain containing 77	CCDC77	chr12p13.33	84318	2.54334	1.3444	0.0132961	Up in PDL1-high vs -low
48659_at	W60802	Hs.8595	migration and invasion inhibitory protein	MIIP	chr1p36.22	60672	2.54143	1.14962	0.0133582	Up in PDL1-high vs -low
218803_at	NM_018223	Hs.29698	checkpoint with forkhead and ring finger domains	CHFR	chr12q24.33	55743	2.54128	1.17903	0.0133652	Up in PDL1-high vs -low
212041_at	AL566172	Hs.106876	ATPase, H+ transporting, lysosomal 38kDa, V0 subunit d1	ATP6V0D1	chr16q22.1	9114	2.54078	1.22076	0.0133833	Up in PDL1-high vs -low
218217_at	NM_021626	Hs.514950	serine carboxypeptidase 1	SCPEP1	chr17q22	59342	2.54016	1.32395	0.0134042	Up in PDL1-high vs -low
200028_s_at	NM_020151	Hs.469331	StAR-related lipid transfer (START) domain containing 7	STARD7	chr2q11.2	56910	2.53985	1.16448	0.0134147	Up in PDL1-high vs -low
223094_s_at	AF274753	Hs.156727	ankylosis, progressive homolog (mouse)	ANKH	chr5p15.1	56172	2.53902	1.43533	0.0134391	Up in PDL1-high vs -low
33307_at	AL022316	Hs.360940	ribosomal RNA processing 7 homolog A (S. cerevisiae)	RRP7A	chr22q13.2	27341	2.53632	1.27177	0.0135319	Up in PDL1-high vs -low
201785_at	NM_002933	Hs.623499	ribonuclease, RNase A family, 1 (pancreatic)	RNASE1	chr14q11.2	6035	2.53508	1.44061	0.0135667	Up in PDL1-high vs -low
218700_s_at	BC002585	Hs.115325	RAB7, member RAS oncogene family-like 1	RAB7L1	chr1q32	8934	2.53371	1.34578	0.0136114	Up in PDL1-high vs -low
212647_at	NM_006270	Hs.515536	related RAS viral (r-ras) oncogene homolog	RRAS	chr19q13.3-qter	6237	2.53222	1.22221	0.0136735	Up in PDL1-high vs -low
201315_x_at	NM_006435	Hs.709321	interferon induced transmembrane protein 2 (1-8D)	IFITM2	chr11p15.5	10581	2.53141	1.22954	0.0137062	Up in PDL1-high vs -low
204693_at	NM_007061	Hs.225356	CDC42 effector protein (Rho GTPase binding) 1	CDC42EP1	chr22q13.1	11135	2.52832	1.4002	0.0138171	Up in PDL1-high vs -low
227213_at	AA706895	Hs.709561	adenosine deaminase, tRNA-specific 2, TAD2 homolog (S. cerevisiae)	ADAT2	chr6q24.2	134637	2.52808	1.28287	0.0138248	Up in PDL1-high vs -low
204907_s_at	AI829875	Hs.31210	B-cell CLL/lymphoma 3	BCL3	chr19q13.1-q13.2	602	2.52772	1.25103	0.0138346	Up in PDL1-high vs -low
227697_at	AI244908	Hs.527973	suppressor of cytokine signaling 3	SOCS3	chr17q25.3	9021	2.52733	1.4074	0.0138478	Up in PDL1-high vs -low
220979_s_at	NM_030965	Hs.303609	ST6 (alpha-N-acetyl-neuraminyl-2,3-beta-galactosyl-1,3)-N-acetylgalactosaminide alpha-2,6-sialyltransferase 5	ST6GALNAC5	chr1p31.1	81849	2.52653	1.74472	0.0138757	Up in PDL1-high vs -low
220762_s_at	NM_022446	Hs.105642	guanine nucleotide binding protein (G protein), beta polypeptide 1-like	GNB1L	chr22q11.2	54584	2.52576	1.13288	0.0139043	Up in PDL1-high vs -low
203153_at	NM_001548	Hs.20315	interferon-induced protein with tetratricopeptide repeats 1	IFIT1	chr10q23.31	3434	2.52565	1.67109	0.0139078	Up in PDL1-high vs -low
202069_s_at	AI826060	Hs.591110	isocitrate dehydrogenase 3 (NAD+) alpha	IDH3A	chr15q25.1-q25.2	3419	2.52548	1.2731	0.0139127	Up in PDL1-high vs -low
202026_at	NM_003002	Hs.356270	succinate dehydrogenase complex, subunit D, integral membrane protein	SDHD	chr11q23	6392	2.52537	1.24853	0.0139169	Up in PDL1-high vs -low
219220_x_at	NM_020191	Hs.75724	mitochondrial ribosomal protein S22	MRPS22	chr3q23	56945	2.52042	1.20849	0.0140996	Up in PDL1-high vs -low
202595_s_at	AF161461	Hs.146585	leptin receptor overlapping transcript-like 1	LEPROTL1	chr8p21	23484	2.51986	1.22285	0.0141254	Up in PDL1-high vs -low
226612_at	H17038	Hs.126856	ubiquitin-conjugating enzyme E2Q family-like 1	UBE2QL1	chr5p15.31	134111	2.51935	1.55524	0.0141393	Up in PDL1-high vs -low
232311_at	AU147899	Hs.534255	Beta-2-microglobulin	B2M	chr15q21-q22.2	567	2.51863	1.51563	0.0141589	Up in PDL1-high vs -low
202149_at	AL136139	Hs.37982	neural precursor cell expressed, developmentally down-regulated 9	NEDD9	chr6p25-p24	4739	2.51666	1.39569	0.0142293	Up in PDL1-high vs -low
235359_at	AA534416	---	leucine rich repeat containing 33	LRRC33	chr3q29	375387	2.51585	1.30281	0.01426	Up in PDL1-high vs -low
226811_at	AL046017	Hs.356216	family with sequence similarity 46, member C	FAM46C	chr1p12	54855	2.51576	1.48962	0.0142635	Up in PDL1-high vs -low
205844_at	NM_004666	Hs.12114	vanin 1	VNN1	chr6q23-q24	8876	2.51524	1.43614	0.014283	Up in PDL1-high vs -low
214639_s_at	S79910	Hs.67397	homeobox A1	HOXA1	chr7p15.3	3198	2.51343	1.2736	0.0143611	Up in PDL1-high vs -low
219035_s_at	NM_025126	Hs.292804	ring finger protein 34	RNF34	chr12q24.31	80196	2.51307	1.16045	0.014373	Up in PDL1-high vs -low
224735_at	AA683481	Hs.22546	cytochrome b, ascorbate dependent 3	CYBASC3	chr11q12.2	220002	2.50904	1.20154	0.0145188	Up in PDL1-high vs -low
203233_at	NM_000418	Hs.513457	interleukin 4 receptor	IL4R	chr16p12.1-p11.2	3566	2.50853	1.28857	0.0145404	Up in PDL1-high vs -low
220162_s_at	NM_022352	Hs.694071	caspase recruitment domain family, member 9	CARD9	chr9q34.3	64170	2.5079	1.27288	0.0145627	Up in PDL1-high vs -low
221808_at	NM_004251	Hs.495704	RAB9A, member RAS oncogene family	RAB9A	chrXp22.2	9367	2.50772	1.24801	0.0145662	Up in PDL1-high vs -low
219979_s_at	NM_016401	Hs.283322	chromosome 11 open reading frame 73	C11orf73	chr11q14.2	51501	2.50743	1.33265	0.0145773	Up in PDL1-high vs -low
205704_s_at	NM_012463	Hs.25786	ATPase, H+ transporting, lysosomal V0 subunit a2	ATP6V0A2	chr12q24.31	23545	2.50668	1.22503	0.0146101	Up in PDL1-high vs -low
217741_s_at	AW471220	Hs.406096	zinc finger, AN1-type domain 5	ZFAND5	chr9q13-q21	7763	2.50368	1.23845	0.0147308	Up in PDL1-high vs -low
228846_at	AW071793	Hs.468908	MAX dimerization protein 1	MXD1	chr2p13-p12	4084	2.5035	1.37188	0.0147371	Up in PDL1-high vs -low
1554691_a_at	BC008037	Hs.162877	protein kinase C and casein kinase substrate in neurons 2	PACSIN2	chr22q13.2-q13.33	11252	2.50258	1.29462	0.0147782	Up in PDL1-high vs -low
215760_s_at	AC005390	Hs.408708	strawberry notch homolog 2 (Drosophila)	SBNO2	chr19p13.3	22904	2.50223	1.30531	0.0147929	Up in PDL1-high vs -low
209449_at	AF196468	Hs.103106	LSM2 homolog, U6 small nuclear RNA associated (S. cerevisiae)	LSM2	chr6p21.3	57819	2.50119	1.24143	0.0148256	Up in PDL1-high vs -low
223743_s_at	BC000756	Hs.279652	mitochondrial ribosomal protein L4	MRPL4	chr19p13.2	51073	2.49684	1.32119	0.0149965	Up in PDL1-high vs -low
211982_x_at	AL546600	Hs.460468	exportin 6	XPO6	chr16p11.2	23214	2.4957	1.14146	0.0150432	Up in PDL1-high vs -low
208909_at	BC000649	Hs.723886	ubiquinol-cytochrome c reductase, Rieske iron-sulfur polypeptide 1	UQCRFS1	chr19q12	7386	2.49551	1.29928	0.0150509	Up in PDL1-high vs -low
202868_s_at	NM_006627	Hs.412870	processing of precursor 4, ribonuclease P/MRP subunit (S. cerevisiae)	POP4	chr19q12	10775	2.49529	1.29614	0.01506	Up in PDL1-high vs -low
231841_s_at	AL553774	Hs.533953	KIAA1462	KIAA1462	chr10p11.23	57608	2.49481	1.30581	0.0150858	Up in PDL1-high vs -low
229779_at	BF476080	Hs.591645	collagen, type IV, alpha 4	COL4A4	chr2q35-q37	1286	2.49445	1.37895	0.0151004	Up in PDL1-high vs -low
207507_s_at	NM_001689	Hs.429	ATP synthase, H+ transporting, mitochondrial Fo complex, subunit C3 (subunit 9)	ATP5G3	chr2q31.1	518	2.49367	1.25985	0.0151353	Up in PDL1-high vs -low
210115_at	L05096	Hs.647900	ribosomal protein L39-like	RPL39L	chr3q27	116832	2.49353	1.35813	0.0151395	Up in PDL1-high vs -low
201898_s_at	AI126625	Hs.379466	ubiquitin-conjugating enzyme E2A (RAD6 homolog)	UBE2A	chrXq24	7319	2.49286	1.25496	0.0151632	Up in PDL1-high vs -low
204777_s_at	NM_002371	Hs.80395	mal, T-cell differentiation protein	MAL	chr2cen-q13	4118	2.49279	1.38761	0.0151653	Up in PDL1-high vs -low
218257_s_at	NM_020120	Hs.724504	UDP-glucose glycoprotein glucosyltransferase 1	UGGT1	chr2q14.3	56886	2.49184	1.24052	0.0152071	Up in PDL1-high vs -low
219890_at	NM_013252	Hs.446235	C-type lectin domain family 5, member A	CLEC5A	chr7q33	23601	2.49173	1.50431	0.0152134	Up in PDL1-high vs -low
238900_at	BE669692	Hs.534322	major histocompatibility complex, class II, DR beta 1	HLA-DRB1	chr6p21.3	100294036	2.49125	1.67479	0.0152288	Up in PDL1-high vs -low
226930_at	AI345957	Hs.520525	fibronectin type III domain containing 1	FNDC1	chr6q25	84624	2.48826	1.63365	0.0153445	Up in PDL1-high vs -low
227399_at	AI754423	Hs.724577	vestigial like 3 (Drosophila)	VGLL3	chr3p12.1	389136	2.48826	1.48742	0.0153445	Up in PDL1-high vs -low
227846_at	AA526584	Hs.37196	G protein-coupled receptor 176	GPR176	chr15q14-q15.1	11245	2.48812	1.20576	0.0153515	Up in PDL1-high vs -low
1554016_a_at	BC006291	Hs.408702	chromosome 16 open reading frame 57	C16orf57	chr16q21	79650	2.48742	1.25521	0.0153794	Up in PDL1-high vs -low
222150_s_at	AK026747	Hs.186649	pigeon homolog (Drosophila)	PION	chr7q11.23	54103	2.48718	1.26632	0.0153885	Up in PDL1-high vs -low
235310_at	W94993	Hs.49614	germinal center expressed transcript 2	GCET2	chr3q13.2	257144	2.48708	1.27461	0.0153934	Up in PDL1-high vs -low
219271_at	NM_024572	Hs.468058	UDP-N-acetyl-alpha-D-galactosamine:polypeptide N-acetylgalactosaminyltransferase 14 (GalNAc-T14)	GALNT14	chr2p23.1	79623	2.48671	1.51698	0.0154045	Up in PDL1-high vs -low
201387_s_at	NM_004181	Hs.518731	ubiquitin carboxyl-terminal esterase L1 (ubiquitin thiolesterase)	UCHL1	chr4p14	7345	2.4867	1.55865	0.0154059	Up in PDL1-high vs -low
212561_at	AA349595	Hs.501857	DENN/MADD domain containing 5A	DENND5A	chr11p15.4	23258	2.48628	1.16257	0.0154261	Up in PDL1-high vs -low
210145_at	M68874	Hs.497200	phospholipase A2, group IVA (cytosolic, calcium-dependent)	PLA2G4A	chr1q25	5321	2.48555	1.59518	0.0154575	Up in PDL1-high vs -low
206211_at	NM_000450	---	selectin E	SELE	chr1q22-q25	6401	2.48361	1.48232	0.0155308	Up in PDL1-high vs -low
210162_s_at	U08015	Hs.534074	nuclear factor of activated T-cells, cytoplasmic, calcineurin-dependent 1	NFATC1	chr18q23	4772	2.48301	1.3546	0.0155559	Up in PDL1-high vs -low
205521_at	BF511976	Hs.517897	endo/exonuclease (5'-3'), endonuclease G-like	EXOG	chr3p21.3	9941	2.48276	1.18336	0.0155677	Up in PDL1-high vs -low
226392_at	AI888503	Hs.655941	RAS p21 protein activator 2	RASA2	chr3q22-q23	5922	2.48273	1.23905	0.0155677	Up in PDL1-high vs -low
225580_at	BG028213	Hs.288224	mitochondrial ribosomal protein L50	MRPL50	chr9q31.1	54534	2.48172	1.2691	0.015604	Up in PDL1-high vs -low
206495_s_at	NM_015517	Hs.504091	histone H4 transcription factor	HINFP	chr11q23.3	25988	2.4801	1.16195	0.0156758	Up in PDL1-high vs -low
209264_s_at	AF054841	Hs.654836	tetraspanin 4	TSPAN4	chr11p15.5	7106	2.47732	1.39058	0.0158111	Up in PDL1-high vs -low
218733_at	NM_018133	Hs.18631	male-specific lethal 2 homolog (Drosophila)	MSL2	chr3q22.3	55167	2.47712	1.27737	0.0158188	Up in PDL1-high vs -low
1554966_a_at	AF329092	Hs.104672	filamin A interacting protein 1-like	FILIP1L	chr3q12.1	11259	2.47647	1.37204	0.015846	Up in PDL1-high vs -low
215905_s_at	AL157420	Hs.33962	small nuclear ribonucleoprotein 40kDa (U5)	SNRNP40	chr1p35.2	9410	2.47607	1.21454	0.0158613	Up in PDL1-high vs -low
213572_s_at	AI554300	Hs.381167	serpin peptidase inhibitor, clade B (ovalbumin), member 1	SERPINB1	chr6p25	1992	2.47481	1.26385	0.0159137	Up in PDL1-high vs -low
202763_at	NM_004346	Hs.141125	caspase 3, apoptosis-related cysteine peptidase	CASP3	chr4q34	836	2.47346	1.1749	0.0159562	Up in PDL1-high vs -low
209653_at	U93240	Hs.724478	karyopherin alpha 4 (importin alpha 3)	KPNA4	chr3q25.33	3840	2.47085	1.3219	0.0160552	Up in PDL1-high vs -low
207275_s_at	NM_001995	Hs.406678	acyl-CoA synthetase long-chain family member 1	ACSL1	chr4q35	2180	2.46406	1.34475	0.016337	Up in PDL1-high vs -low
221530_s_at	BE857425	Hs.177841	basic helix-loop-helix family, member e41	BHLHE41	chr12p12.1	79365	2.46126	1.42888	0.0164486	Up in PDL1-high vs -low
211764_s_at	BC005980	Hs.129683	ubiquitin-conjugating enzyme E2D 1 (UBC4/5 homolog, yeast)	UBE2D1	chr10q21.1	7321	2.46108	1.21839	0.0164591	Up in PDL1-high vs -low
225642_at	AL581536	Hs.655082	KTI12 homolog, chromatin associated (S. cerevisiae)	KTI12	chr1p32.3	112970	2.46095	1.19005	0.016466	Up in PDL1-high vs -low
211960_s_at	BG261416	Hs.723832	RAB7A, member RAS oncogene family	RAB7A	chr3q21.3	7879	2.46078	1.2031	0.0164744	Up in PDL1-high vs -low
202829_s_at	NM_005638	Hs.24167	vesicle-associated membrane protein 7	VAMP7	chrXq28 and Yq12	6845	2.46008	1.20378	0.0165058	Up in PDL1-high vs -low
215785_s_at	AL161999	Hs.519702	cytoplasmic FMR1 interacting protein 2	CYFIP2	chr5q33.3	26999	2.4583	1.4088	0.0165776	Up in PDL1-high vs -low
208002_s_at	NM_007274	Hs.126137	acyl-CoA thioesterase 7	ACOT7	chr1p36	11332	2.4559	1.28659	0.016655	Up in PDL1-high vs -low
231455_at	AA768888	Hs.446195	FLJ42418 protein	FLJ42418	chr2p25.2	400941	2.45429	1.26105	0.0167436	Up in PDL1-high vs -low
235056_at	AV722693	Hs.504765	ets variant 6	ETV6	chr12p13	2120	2.45408	1.28246	0.0167513	Up in PDL1-high vs -low
219352_at	NM_017912	Hs.529317	hect domain and RLD 6	HERC6	chr4q22.1	55008	2.4534	1.5077	0.0167813	Up in PDL1-high vs -low
223097_at	AF212236	Hs.18021	ADP-ribosylhydrolase like 2	ADPRHL2	chr1p34.3	54936	2.45171	1.1614	0.0168524	Up in PDL1-high vs -low
212307_s_at	BF001665	Hs.405410	O-linked N-acetylglucosamine (GlcNAc) transferase (UDP-N-acetylglucosamine:polypeptide-N-acetylglucosaminyl transferase)	OGT	chrXq13	8473	2.45037	1.27415	0.0169026	Up in PDL1-high vs -low
216640_s_at	AK026926	Hs.212102	protein disulfide isomerase family A, member 6	PDIA6	chr2p25.1	10130	2.44862	1.27273	0.0169821	Up in PDL1-high vs -low
212501_at	AL564683	Hs.517106	CCAAT/enhancer binding protein (C/EBP), beta	CEBPB	chr20q13.1	1051	2.44743	1.24543	0.0170275	Up in PDL1-high vs -low
215910_s_at	AL137000	Hs.508010	fibronectin type III domain containing 3A	FNDC3A	chr13q14.2	22862	2.44538	1.35908	0.0171175	Up in PDL1-high vs -low
215984_s_at	AL121845	Hs.389277	ADP-ribosylation factor related protein 1	ARFRP1	chr20q13.3	10139	2.44262	1.25366	0.0172256	Up in PDL1-high vs -low
222532_at	BF983948	Hs.12152	signal recognition particle receptor, B subunit	SRPRB	chr3q22.1	58477	2.44215	1.26419	0.0172458	Up in PDL1-high vs -low
224732_at	AI309784	Hs.85962	CTF8, chromosome transmission fidelity factor 8 homolog (S. cerevisiae)	CHTF8	chr16q22.1	54921	2.44053	1.12523	0.0173106	Up in PDL1-high vs -low
218856_at	NM_016629	Hs.443577	tumor necrosis factor receptor superfamily, member 21	TNFRSF21	chr6p21.1	27242	2.43921	1.36908	0.0173727	Up in PDL1-high vs -low
200954_at	NM_001694	Hs.389107	ATPase, H+ transporting, lysosomal 16kDa, V0 subunit c	ATP6V0C	chr16p13.3	527	2.43803	1.19016	0.0174264	Up in PDL1-high vs -low
1554471_a_at	BC028840	Hs.723935	ankyrin repeat domain 13C	ANKRD13C	chr1p32.3-p31.3	81573	2.43734	1.24366	0.0174501	Up in PDL1-high vs -low
219778_at	NM_012082	Hs.431009	zinc finger protein, multitype 2	ZFPM2	chr8q23	23414	2.43546	1.31618	0.0175324	Up in PDL1-high vs -low
218964_at	NM_006465	Hs.655532	AT rich interactive domain 3B (BRIGHT-like)	ARID3B	chr15q24	10620	2.43524	1.11282	0.0175436	Up in PDL1-high vs -low
219131_at	NM_013319	Hs.522933	UbiA prenyltransferase domain containing 1	UBIAD1	chr1p36.22	29914	2.43437	1.19687	0.0175882	Up in PDL1-high vs -low
223484_at	AF228422	Hs.112242	chromosome 15 open reading frame 48	C15orf48	chr15q21.1	84419	2.43432	1.6845	0.0175889	Up in PDL1-high vs -low
227904_at	BF000175	Hs.706676	5-azacytidine induced 2	AZI2	chr3p24.1	64343	2.43374	1.29637	0.0176182	Up in PDL1-high vs -low
201426_s_at	AI922599	Hs.455493	vimentin	VIM	chr10p13	7431	2.43345	1.22757	0.017628	Up in PDL1-high vs -low
220094_s_at	NM_022102	Hs.214043	coiled-coil domain containing 90A	CCDC90A	chr6p23	63933	2.43342	1.24793	0.0176301	Up in PDL1-high vs -low
204512_at	NM_002114	Hs.567284	human immunodeficiency virus type I enhancer binding protein 1	HIVEP1	chr6p24-p22.3	3096	2.43217	1.18684	0.0176831	Up in PDL1-high vs -low
222697_s_at	AI521709	Hs.477115	abhydrolase domain containing 10	ABHD10	chr3q13.2	55347	2.43142	1.26879	0.017718	Up in PDL1-high vs -low
210144_at	AK000851	Hs.435044	TBC1 domain family, member 22A	TBC1D22A	chr22q13.3	25771	2.42984	1.17529	0.0177905	Up in PDL1-high vs -low
211275_s_at	AF087942	Hs.477892	glycogenin 1	GYG1	chr3q24-q25.1	2992	2.42958	1.19682	0.0178016	Up in PDL1-high vs -low
218877_s_at	NM_021820	Hs.404186	tRNA methyltransferase 11 homolog (S. cerevisiae)	TRMT11	chr6q11.1-q22.33	60487	2.42926	1.26127	0.017817	Up in PDL1-high vs -low
233177_s_at	AB033010	Hs.98475	paroxysmal nonkinesigenic dyskinesia	PNKD	chr2q35	25953	2.42873	1.37256	0.0178386	Up in PDL1-high vs -low
211926_s_at	AI827941	Hs.474751	myosin, heavy chain 9, non-muscle	MYH9	chr22q13.1	4627	2.42613	1.17272	0.0179621	Up in PDL1-high vs -low
217794_at	NM_018457	Hs.724459	proline rich 13	PRR13	chr12q12	54458	2.42573	1.12479	0.0179823	Up in PDL1-high vs -low
212519_at	AL518159	Hs.164853	ubiquitin-conjugating enzyme E2E 1 (UBC4/5 homolog, yeast)	UBE2E1	chr3p24.2	7324	2.42408	1.18563	0.018059	Up in PDL1-high vs -low
209683_at	AA243659	Hs.467769	family with sequence similarity 49, member A	FAM49A	chr2p24.2	81553	2.42244	1.31534	0.0181448	Up in PDL1-high vs -low
210541_s_at	AF230394	Hs.440382	tripartite motif-containing 27	TRIM27	chr6p22	5987	2.42164	1.20694	0.0181783	Up in PDL1-high vs -low
204119_s_at	U90339	Hs.656586	adenosine kinase	ADK	chr10q22|10q11-q24	132	2.42023	1.31827	0.0182529	Up in PDL1-high vs -low
201697_s_at	NM_001379	Hs.202672	DNA (cytosine-5-)-methyltransferase 1	DNMT1	chr19p13.2	1786	2.41907	1.18594	0.0183143	Up in PDL1-high vs -low
200766_at	NM_001909	Hs.654447	cathepsin D	CTSD	chr11p15.5	1509	2.41905	1.28182	0.0183143	Up in PDL1-high vs -low
208805_at	BC002979	Hs.446260	proteasome (prosome, macropain) subunit, alpha type, 6	PSMA6	chr14q13	5687	2.41871	1.23403	0.0183282	Up in PDL1-high vs -low
202696_at	NM_005109	Hs.475970	oxidative-stress responsive 1	OXSR1	chr3p22.2	9943	2.41868	1.17367	0.0183289	Up in PDL1-high vs -low
217752_s_at	NM_018235	Hs.149185	CNDP dipeptidase 2 (metallopeptidase M20 family)	CNDP2	chr18q22.3	55748	2.41751	1.18995	0.0183924	Up in PDL1-high vs -low
224573_at	BE744389	Hs.632232	ribonuclease, RNase K	RNASEK	chr17p13.1	440400	2.41744	1.13	0.0183938	Up in PDL1-high vs -low
1558015_s_at	BU175810	Hs.723952	ARP2 actin-related protein 2 homolog (yeast)	ACTR2	chr2p14	10097	2.41726	1.41465	0.0184077	Up in PDL1-high vs -low
202655_at	NM_006010	Hs.436446	mesencephalic astrocyte-derived neurotrophic factor	MANF	chr3p21.1	7873	2.41682	1.18755	0.0184321	Up in PDL1-high vs -low
217787_s_at	AL525086	Hs.724389	UDP-N-acetyl-alpha-D-galactosamine:polypeptide N-acetylgalactosaminyltransferase 2 (GalNAc-T2)	GALNT2	chr1q41-q42	2590	2.41657	1.24576	0.0184433	Up in PDL1-high vs -low
205501_at	AI143879	Hs.348762	phosphodiesterase 10A	PDE10A	chr6q26	10846	2.41491	1.32277	0.0185263	Up in PDL1-high vs -low
222062_at	AI983115	Hs.132781	interleukin 27 receptor, alpha	IL27RA	chr19p13.11	9466	2.41451	1.50956	0.0185388	Up in PDL1-high vs -low
212167_s_at	AK021419	Hs.534350	SWI/SNF related, matrix associated, actin dependent regulator of chromatin, subfamily b, member 1	SMARCB1	chr22q11.23|22q11	6598	2.41193	1.21826	0.0186658	Up in PDL1-high vs -low
219594_at	NM_016533	Hs.656450	ninjurin 2	NINJ2	chr12p13	4815	2.41178	1.30169	0.0186742	Up in PDL1-high vs -low
202411_at	NM_005532	Hs.532634	interferon, alpha-inducible protein 27	IFI27	chr14q32	3429	2.41144	1.59941	0.0186888	Up in PDL1-high vs -low
1558176_at	AJ388663	Hs.655198	immunoglobulin lambda constant 7	IGLC7	chr22q11.2	100290481	2.41067	1.34534	0.0187244	Up in PDL1-high vs -low
219256_s_at	NM_018986	Hs.479116	SH3 domain and tetratricopeptide repeats 1	SH3TC1	chr4p16.1	54436	2.41036	1.21863	0.0187362	Up in PDL1-high vs -low
200634_at	NM_005022	Hs.494691	profilin 1	PFN1	chr17p13.3	5216	2.409	1.23765	0.0188018	Up in PDL1-high vs -low
203256_at	NM_001793	Hs.191842	cadherin 3, type 1, P-cadherin (placental)	CDH3	chr16q22.1	1001	2.40365	1.56287	0.0190494	Up in PDL1-high vs -low
238461_at	AA228031	Hs.581355	eukaryotic translation initiation factor 4E family member 3	EIF4E3	chr3p14	317649	2.40273	1.35356	0.0190919	Up in PDL1-high vs -low
221428_s_at	NM_030921	Hs.581171	transducin (beta)-like 1 X-linked receptor 1	TBL1XR1	chr3q26.32	79718	2.40152	1.37999	0.0191561	Up in PDL1-high vs -low
202283_at	NM_002615	Hs.532768	serpin peptidase inhibitor, clade F (alpha-2 antiplasmin, pigment epithelium derived factor), member 1	SERPINF1	chr17p13.1	5176	2.40081	1.36122	0.0191854	Up in PDL1-high vs -low
215952_s_at	AF090094	Hs.446427	ornithine decarboxylase antizyme 1	OAZ1	chr19p13.3	4946	2.39956	1.1414	0.019253	Up in PDL1-high vs -low
205036_at	NM_007080	Hs.190520	LSM6 homolog, U6 small nuclear RNA associated (S. cerevisiae)	LSM6	chr4q31.22	11157	2.3981	1.20447	0.0193249	Up in PDL1-high vs -low
219021_at	NM_018320	Hs.368554	ring finger protein 121	RNF121	chr11q13.4	55298	2.39244	1.17846	0.019599	Up in PDL1-high vs -low
223001_at	AF201937	Hs.445803	oligosaccharyltransferase complex subunit	OSTC	chr4q25	58505	2.39204	1.24353	0.0196206	Up in PDL1-high vs -low
209027_s_at	BF673013	Hs.508148	abl-interactor 1	ABI1	chr10p11.2	10006	2.39132	1.27259	0.0196562	Up in PDL1-high vs -low
206456_at	NM_000810	Hs.24969	gamma-aminobutyric acid (GABA) A receptor, alpha 5	GABRA5	chr15q11.2-q12	2558	2.39117	1.34859	0.0196617	Up in PDL1-high vs -low
219421_at	NM_012382	Hs.348915	tetratricopeptide repeat domain 33	TTC33	chr5p13.1	23548	2.38959	1.22239	0.0197538	Up in PDL1-high vs -low
240983_s_at	AW292273	Hs.274873	cysteinyl-tRNA synthetase	CARS	chr11p15.5	833	2.38902	1.3335	0.0197789	Up in PDL1-high vs -low
201980_s_at	NM_012425	Hs.524161	Ras suppressor protein 1	RSU1	chr10p13	6251	2.38711	1.2535	0.0198745	Up in PDL1-high vs -low
235022_at	BE326738	Hs.13034	chromosome 18 open reading frame 19	C18orf19	chr18p11.21	125228	2.38688	1.33344	0.0198835	Up in PDL1-high vs -low
200958_s_at	NM_005625	Hs.200804	syndecan binding protein (syntenin)	SDCBP	chr8q12	6386	2.38598	1.2338	0.0199275	Up in PDL1-high vs -low
224509_s_at	BC006399	Hs.155839	reticulon 4 interacting protein 1	RTN4IP1	chr6q21	84816	2.38595	1.40615	0.0199296	Up in PDL1-high vs -low
218559_s_at	NM_005461	Hs.169487	v-maf musculoaponeurotic fibrosarcoma oncogene homolog B (avian)	MAFB	chr20q11.2-q13.1	9935	2.38404	1.27661	0.0200223	Up in PDL1-high vs -low
208969_at	AF050641	Hs.75227	NADH dehydrogenase (ubiquinone) 1 alpha subcomplex, 9, 39kDa	NDUFA9	chr12p13.3	4704	2.38194	1.19717	0.0201234	Up in PDL1-high vs -low
205618_at	NM_000950	Hs.190341	proline rich Gla (G-carboxyglutamic acid) 1	PRRG1	chrXp21.1	5638	2.38187	1.37689	0.0201276	Up in PDL1-high vs -low
220416_at	NM_024837	Hs.511311	ATPase, class I, type 8B, member 4	ATP8B4	chr15q21.2	79895	2.38043	1.28647	0.020212	Up in PDL1-high vs -low
205544_s_at	NM_001877	Hs.445757	complement component (3d/Epstein Barr virus) receptor 2	CR2	chr1q32	1380	2.37894	1.52409	0.0202922	Up in PDL1-high vs -low
202898_at	NM_014654	Hs.158287	syndecan 3	SDC3	chr1pter-p22.3	9672	2.3764	1.27695	0.020415	Up in PDL1-high vs -low
201050_at	NM_012268	Hs.257008	phospholipase D family, member 3	PLD3	chr19q13.2	23646	2.37451	1.27128	0.020521	Up in PDL1-high vs -low
231780_at	AI627912	Hs.495419	globoside alpha-1,3-N-acetylgalactosaminyltransferase 1	GBGT1	chr9q34.13-q34.3	26301	2.37446	1.17397	0.0205238	Up in PDL1-high vs -low
1555827_at	AY034790	Hs.4859	Cyclin L1	CCNL1	chr3q25.31	57018	2.37379	1.26391	0.0205552	Up in PDL1-high vs -low
208736_at	AF004561	Hs.524741	actin related protein 2/3 complex, subunit 3, 21kDa	ARPC3	chr12q24.11	10094	2.37378	1.17829	0.0205552	Up in PDL1-high vs -low
205763_s_at	NM_006773	Hs.363492	DEAD (Asp-Glu-Ala-Asp) box polypeptide 18	DDX18	chr2q14.1	8886	2.37283	1.22426	0.0206096	Up in PDL1-high vs -low
207740_s_at	NM_012346	Hs.574492	nucleoporin 62kDa	NUP62	chr19q13.33	23636	2.37269	1.21009	0.0206138	Up in PDL1-high vs -low
1552846_s_at	NM_152304	Hs.652321	RAB42, member RAS oncogene family	RAB42	chr1p35.3	115273	2.3724	1.22635	0.0206298	Up in PDL1-high vs -low
208726_s_at	BC000461	Hs.429180	eukaryotic translation initiation factor 2, subunit 2 beta, 38kDa	EIF2S2	chr20pter-q12	8894	2.37232	1.21012	0.020634	Up in PDL1-high vs -low
217821_s_at	AF118023	Hs.655138	WW domain binding protein 11	WBP11	chr12p12.3	51729	2.372	1.28313	0.0206479	Up in PDL1-high vs -low
229892_at	AW628843	Hs.122115	EP400 N-terminal like	EP400NL	chr12q24.33	347918	2.37166	1.28111	0.0206598	Up in PDL1-high vs -low
220068_at	NM_013378	Hs.136713	pre-B lymphocyte 3	VPREB3	chr22q11.23|22q11	29802	2.37073	1.42094	0.020717	Up in PDL1-high vs -low
223073_at	AF255650	Hs.555996	hippocampus abundant transcript-like 1	HIATL1	chr9q22.32	84641	2.37044	1.19796	0.0207351	Up in PDL1-high vs -low
223302_s_at	BC004288	Hs.599798	zinc finger protein 655	ZNF655	chr7q22.1	79027	2.36968	1.31472	0.0207756	Up in PDL1-high vs -low
202912_at	NM_001124	Hs.441047	adrenomedullin	ADM	chr11p15.4	133	2.36844	1.6136	0.0208404	Up in PDL1-high vs -low
205641_s_at	NM_003789	Hs.460996	TNFRSF1A-associated via death domain	TRADD	chr16q22	8717	2.3677	1.15767	0.0208858	Up in PDL1-high vs -low
201176_s_at	NM_001655	Hs.33642	archain 1	ARCN1	chr11q23.3	372	2.36733	1.14905	0.0209109	Up in PDL1-high vs -low
1557078_at	AK054668	Hs.709347	schlafen family member 5	SLFN5	chr17q12	162394	2.36708	1.47228	0.0209227	Up in PDL1-high vs -low
225557_at	AI091372	Hs.370950	cysteine-serine-rich nuclear protein 1	CSRNP1	chr3p22	64651	2.36654	1.15315	0.0209478	Up in PDL1-high vs -low
224868_at	BE961925	Hs.27239	zinc finger, DHHC-type containing 5	ZDHHC5	chr11q12.1	25921	2.36587	1.20408	0.0209778	Up in PDL1-high vs -low
203072_at	NM_004998	Hs.654506	myosin IE	MYO1E	chr15q21-q22	4643	2.36563	1.18652	0.020989	Up in PDL1-high vs -low
1553117_a_at	NM_007271	Hs.409578	serine/threonine kinase 38	STK38	chr6p21	11329	2.36489	1.23413	0.0210232	Up in PDL1-high vs -low
226617_at	AW291264	Hs.470233	ADP-ribosylation factor-like 5A	ARL5A	chr2q23.3	26225	2.36445	1.25915	0.0210448	Up in PDL1-high vs -low
205991_s_at	NM_006902	Hs.283416	paired related homeobox 1	PRRX1	chr1q24	5396	2.36427	1.48707	0.0210545	Up in PDL1-high vs -low
232798_at	AL133660	Hs.491885	DnaJ (Hsp40) homolog, subfamily C, member 5 beta	DNAJC5B	chr8q13.1	85479	2.36267	1.26345	0.021148	Up in PDL1-high vs -low
218558_s_at	NM_017446	Hs.420696	mitochondrial ribosomal protein L39	MRPL39	chr21q21.3	54148	2.36189	1.25413	0.0211808	Up in PDL1-high vs -low
226043_at	AI242661	Hs.239370	G-protein signaling modulator 1	GPSM1	chr9q34.3	26086	-3.46452	0.779287	0.000941554	Down in PDL1-high vs -low
242871_at	AI934557	Hs.591096	progestin and adipoQ receptor family member V	PAQR5	chr15q23	54852	-3.466	0.524792	0.000936672	Down in PDL1-high vs -low
242539_at	AW665509	Hs.471637	DIS3 mitotic control homolog (S. cerevisiae)-like 2	DIS3L2	chr2q37.1	129563	-3.46822	0.712937	0.000929	Down in PDL1-high vs -low
213166_x_at	BG332462	Hs.655067	mitotic spindle organizing protein 2A	MZT2A	chr2q21.1	653784	-3.47128	0.746551	0.000917841	Down in PDL1-high vs -low
206188_at	NM_014789	Hs.694018	zinc finger protein 623	ZNF623	chr8q24.3	9831	-3.4793	0.719	0.000900405	Down in PDL1-high vs -low
229720_at	AA394039	Hs.377484	BCL2-associated athanogene	BAG1	chr9p12	573	-3.48424	0.602026	0.000885061	Down in PDL1-high vs -low
212995_x_at	BG255188	Hs.469925	mitotic spindle organizing protein 2B	MZT2B	chr2q21.1	80097	-3.48834	0.76143	0.000873204	Down in PDL1-high vs -low
219548_at	NM_006958	Hs.493225	zinc finger protein 16	ZNF16	chr8q24	7564	-3.49564	0.789238	0.000856465	Down in PDL1-high vs -low
210473_s_at	M37712	Hs.99195	G protein-coupled receptor 125	GPR125	chr4p15.2	166647	-3.50005	0.676656	0.000843214	Down in PDL1-high vs -low
202265_at	NM_005180	Hs.380403	BMI1 polycomb ring finger oncogene	BMI1	chr10p11.23	648	-3.50531	0.725855	0.000829962	Down in PDL1-high vs -low
235956_at	AI797063	Hs.156352	KIAA1377	KIAA1377	chr11q22.1	57562	-3.50786	0.541629	0.00082229	Down in PDL1-high vs -low
202561_at	AF070613	Hs.370267	tankyrase, TRF1-interacting ankyrin-related ADP-ribose polymerase	TNKS	chr8p23.1	8658	-3.51171	0.778714	0.000816013	Down in PDL1-high vs -low
202454_s_at	NM_001982	Hs.118681	v-erb-b2 erythroblastic leukemia viral oncogene homolog 3 (avian)	ERBB3	chr12q13	2065	-3.51241	0.57842	0.000813921	Down in PDL1-high vs -low
243735_at	N58363	Hs.8739	elongation protein 2 homolog (S. cerevisiae)	ELP2	chr18q12.2	55250	-3.51349	0.602268	0.000812526	Down in PDL1-high vs -low
217940_s_at	NM_018210	Hs.408324	carbohydrate kinase domain containing	CARKD	chr13q34	55739	-3.51612	0.786314	0.000805552	Down in PDL1-high vs -low
225089_at	AA127740	Hs.96513	ubiquitin specific peptidase 40	USP40	chr2q37.1	55230	-3.52164	0.752594	0.000791603	Down in PDL1-high vs -low
213347_x_at	AW132023	Hs.118076	ribosomal protein S4, X-linked	RPS4X	chrXq13.1	6191	-3.52533	0.88958	0.000786721	Down in PDL1-high vs -low
206414_s_at	NM_003887	Hs.555902	ArfGAP with SH3 domain, ankyrin repeat and PH domain 2	ASAP2	chr2p25|2p24	8853	-3.52994	0.702838	0.000777654	Down in PDL1-high vs -low
229050_s_at	AL533103	---	small nucleolar RNA host gene 7 (non-protein coding)	SNHG7	chr9q34.3	84973	-3.53536	0.74014	0.000764402	Down in PDL1-high vs -low
242608_x_at	AW517479	Hs.660789	Family with sequence similarity 161, member B	FAM161B	chr14q24.3	145483	-3.53564	0.777102	0.000763705	Down in PDL1-high vs -low
228198_s_at	AI271418	Hs.546387	fumarylacetoacetate hydrolase domain containing 2A	FAHD2A	chr2p24.3-p11.2	51011	-3.5369	0.769537	0.000760218	Down in PDL1-high vs -low
226067_at	AL355392	Hs.65551	chromosome 20 open reading frame 114	C20orf114	chr20q11.21	92747	-3.54206	0.426317	0.000749058	Down in PDL1-high vs -low
208711_s_at	BC000076	Hs.523852	cyclin D1	CCND1	chr11q13	595	-3.54692	0.526403	0.000734412	Down in PDL1-high vs -low
225305_at	AI826268	Hs.578109	solute carrier family 25, member 29	SLC25A29	chr14q32.2	123096	-3.54882	0.665303	0.000727438	Down in PDL1-high vs -low
226125_at	BF346665	Hs.535801	hypothetical LOC100288152	LOC100288152	chr5p15.33	100288152	-3.55323	0.67583	0.000714186	Down in PDL1-high vs -low
242660_at	AA846789	Hs.646734	chromosome 10 open reading frame 112	C10orf112	chr10p12.31	340895	-3.56478	0.652084	0.000682104	Down in PDL1-high vs -low
217813_s_at	NM_006717	Hs.146804	spindlin 1	SPIN1	chr9q22.1	10927	-3.5655	0.733672	0.000680011	Down in PDL1-high vs -low
242131_at	AI535835	---	ATP synthase F0 subunit 6	ATP6	---	4508	-3.57129	0.854862	0.000670944	Down in PDL1-high vs -low
202252_at	NM_002870	Hs.151536	RAB13, member RAS oncogene family	RAB13	chr1q21.2	5872	-3.5728	0.820377	0.000667457	Down in PDL1-high vs -low
242912_at	AI041215	Hs.654289	POTE ankyrin domain family, member M	POTEM	chr14q11.2	641455	-3.57335	0.557268	0.00066676	Down in PDL1-high vs -low
236359_at	AW026241	Hs.65239	sodium channel, voltage-gated, type IV, beta	SCN4B	chr11q23.3	6330	-3.57836	0.570579	0.000657693	Down in PDL1-high vs -low
227526_at	AU151222	Hs.38034	Cdon homolog (mouse)	CDON	chr11q23-q24	50937	-3.58664	0.615811	0.000640257	Down in PDL1-high vs -low
213464_at	AV705938	Hs.30965	SHC-transforming protein 2-like	LOC100291393	chr19p13.3	100291393	-3.58936	0.736543	0.000632585	Down in PDL1-high vs -low
219751_at	NM_024860	Hs.460923	SET domain containing 6	SETD6	chr16q21	79918	-3.59236	0.7348	0.00062561	Down in PDL1-high vs -low
203831_at	NM_014925	Hs.443673	R3H domain containing 2	R3HDM2	chr12q13.3	22864	-3.5936	0.827596	0.00062282	Down in PDL1-high vs -low
232373_at	AI860821	Hs.495554	NADPH oxidase activator 1	NOXA1	chr9q34.3	10811	-3.59416	0.846175	0.000621426	Down in PDL1-high vs -low
231836_at	BC004513	Hs.657027	HKR1, GLI-Kruppel zinc finger family member	HKR1	chr19q13.12	284459	-3.59862	0.78725	0.000608872	Down in PDL1-high vs -low
209110_s_at	AL050259	Hs.509622	ral guanine nucleotide dissociation stimulator-like 2	RGL2	chr6p21.3	5863	-3.60339	0.755143	0.000597015	Down in PDL1-high vs -low
228971_at	AI357655	---	hypothetical LOC100505759	LOC100505759	---	100505759	-3.60432	0.733033	0.000596317	Down in PDL1-high vs -low
218785_s_at	NM_022777	Hs.389104	RAB, member RAS oncogene family-like 5	RABL5	chr7q22.1	64792	-3.60984	0.700925	0.000585856	Down in PDL1-high vs -low
205794_s_at	NM_002515	Hs.31588	neuro-oncological ventral antigen 1	NOVA1	chr14q	4857	-3.61611	0.471158	0.000579579	Down in PDL1-high vs -low
225996_at	AV709727	Hs.21380	LON peptidase N-terminal domain and ring finger 2	LONRF2	chr2q11.2	164832	-3.61826	0.403363	0.000574697	Down in PDL1-high vs -low
214510_at	NM_005293	Hs.188859	G protein-coupled receptor 20	GPR20	chr8q24.3	2843	-3.63348	0.848418	0.000553076	Down in PDL1-high vs -low
230163_at	AW263087	Hs.388347	GDNF family receptor alpha 1	GFRA1	chr10q26.11	2674	-3.63425	0.369873	0.000552378	Down in PDL1-high vs -low
208741_at	AW274856	Hs.524899	Sin3A-associated protein, 18kDa	SAP18	chr13q12.11	10284	-3.638	0.715881	0.000544706	Down in PDL1-high vs -low
204301_at	NM_014867	Hs.5333	kelch repeat and BTB (POZ) domain containing 11	KBTBD11	chr8p23.3	9920	-3.63857	0.705407	0.000544009	Down in PDL1-high vs -low
212553_at	AK026120	Hs.213666	regulation of nuclear pre-mRNA domain containing 2	RPRD2	chr1q21.3	23248	-3.64463	0.784275	0.00053006	Down in PDL1-high vs -low
217645_at	AW088547	Hs.709581	COX16 cytochrome c oxidase assembly homolog (S. cerevisiae)	COX16	chr14q24.2	51241	-3.65	0.679801	0.000520296	Down in PDL1-high vs -low
201065_s_at	NM_001518	Hs.488624	general transcription factor IIi	GTF2I	chr7q11.23	100093631	-3.65012	0.790315	0.000520296	Down in PDL1-high vs -low
212336_at	AA912711	Hs.724416	erythrocyte membrane protein band 4.1-like 1	EPB41L1	chr20q11.2-q12	2036	-3.65277	0.67025	0.000516111	Down in PDL1-high vs -low
209658_at	AF164598	Hs.374127	cell division cycle 16 homolog (S. cerevisiae)	CDC16	chr13q34	8881	-3.65894	0.816808	0.000511229	Down in PDL1-high vs -low
227019_at	AA129774	Hs.447011	chromosome 1 open reading frame 226	C1orf226	chr1q23.3	400793	-3.65943	0.483204	0.000509834	Down in PDL1-high vs -low
220661_s_at	NM_017865	Hs.377705	zinc finger protein 692	ZNF692	chr1q44	55657	-3.6629	0.743246	0.00050286	Down in PDL1-high vs -low
220751_s_at	NM_016348	Hs.713175	chromosome 5 open reading frame 4	C5orf4	chr5q31-q32	10826	-3.6639	0.606469	0.00050007	Down in PDL1-high vs -low
1555881_s_at	AK097997	Hs.523221	leucine zipper, putative tumor suppressor 2	LZTS2	chr10q24	84445	-3.66746	0.78661	0.000496583	Down in PDL1-high vs -low
204379_s_at	NM_000142	Hs.1420	fibroblast growth factor receptor 3	FGFR3	chr4p16.3	2261	-3.66824	0.379498	0.000495188	Down in PDL1-high vs -low
206869_at	NM_001267	Hs.97220	chondroadherin	CHAD	chr17q21.33	1101	-3.67946	0.520074	0.000470777	Down in PDL1-high vs -low
233520_s_at	AL359338	Hs.482625	cardiomyopathy associated 5	CMYA5	chr5q14.1	202333	-3.68009	0.598615	0.000470777	Down in PDL1-high vs -low
213245_at	AL120173	Hs.192215	adenylate cyclase 1 (brain)	ADCY1	chr7p13-p12	107	-3.68313	0.435209	0.000467987	Down in PDL1-high vs -low
239442_at	BF589179	Hs.709257	centrosomal protein 68kDa	CEP68	chr2p14	23177	-3.69433	0.693995	0.000447064	Down in PDL1-high vs -low
219477_s_at	NM_018676	Hs.325667	thrombospondin, type I, domain containing 1	THSD1	chr13q14.3	374500	-3.7146	0.743218	0.000418468	Down in PDL1-high vs -low
228718_at	AI379070	Hs.296731	zinc finger protein 44	ZNF44	chr19p13.2	51710	-3.71676	0.664109	0.000417074	Down in PDL1-high vs -low
1564233_at	AK090853	---	hypothetical LOC285150	FLJ33534	chr2p25.1	285150	-3.72746	0.633637	0.000400335	Down in PDL1-high vs -low
225389_at	AW149498	Hs.7367	BTB (POZ) domain containing 6	BTBD6	chr14q32	90135	-3.73278	0.794307	0.000394058	Down in PDL1-high vs -low
235095_at	AW139399	Hs.513285	coiled-coil domain containing 64B	CCDC64B	chr16p13.3	146439	-3.74073	0.723835	0.000383596	Down in PDL1-high vs -low
242979_at	AI474666	Hs.471508	insulin receptor substrate 1	IRS1	chr2q36	3667	-3.74271	0.54999	0.000381504	Down in PDL1-high vs -low
228340_at	BE967118	Hs.287362	transducin-like enhancer of split 3 (E(sp1) homolog, Drosophila)	TLE3	chr15q22	7090	-3.76772	0.74552	0.000351513	Down in PDL1-high vs -low
225660_at	W92748	Hs.156967	sema domain, transmembrane domain (TM), and cytoplasmic domain, (semaphorin) 6A	SEMA6A	chr5q23.1	57556	-3.7694	0.551404	0.000348026	Down in PDL1-high vs -low
205862_at	NM_014668	Hs.467733	growth regulation by estrogen in breast cancer 1	GREB1	chr2p25.1	9687	-3.77401	0.360464	0.000344539	Down in PDL1-high vs -low
243552_at	AW008914	Hs.656803	mbt domain containing 1	MBTD1	chr17q21.33	54799	-3.77878	0.663938	0.000338959	Down in PDL1-high vs -low
236841_at	BE464132	---	hypothetical LOC100134445	LOC100134445	---	100134445	-3.78033	0.656369	0.000335472	Down in PDL1-high vs -low
243318_at	AI208342	Hs.632447	DDB1 and CUL4 associated factor 8	DCAF8	chr1q22-q23	50717	-3.78299	0.712708	0.000332682	Down in PDL1-high vs -low
238853_at	AI436813	Hs.258209	RAB3A interacting protein (rabin3)	RAB3IP	chr12q14.3	117177	-3.78946	0.604493	0.000325708	Down in PDL1-high vs -low
228088_at	AI092265	Hs.30977	SEC14 and spectrin domains 1	SESTD1	chr2q31.2	91404	-3.79361	0.655446	0.000322221	Down in PDL1-high vs -low
226139_at	BE670598	Hs.106432	coiled-coil domain containing 149	CCDC149	chr4p15.2	91050	-3.79539	0.739479	0.000320826	Down in PDL1-high vs -low
209681_at	AF153330	Hs.30246	solute carrier family 19 (thiamine transporter), member 2	SLC19A2	chr1q23.3	10560	-3.79604	0.573815	0.000320826	Down in PDL1-high vs -low
232366_at	AF143884	Hs.79276	KIAA0232	KIAA0232	chr4p16.1	9778	-3.8051	0.635058	0.000306179	Down in PDL1-high vs -low
202756_s_at	NM_002081	Hs.328232	glypican 1	GPC1	chr2q35-q37	2817	-3.80991	0.677981	0.000301995	Down in PDL1-high vs -low
216320_x_at	U37055	Hs.349110	macrophage stimulating 1 (hepatocyte growth factor-like)	MST1	chr3p21	4485	-3.82545	0.751906	0.000284559	Down in PDL1-high vs -low
219871_at	NM_024614	Hs.29725	hypothetical FLJ13197	FLJ13197	chr4p14	79667	-3.83483	0.699483	0.000275492	Down in PDL1-high vs -low
234991_at	AA702187	Hs.440049	ZXD family zinc finger C	ZXDC	chr3q21.3	79364	-3.83795	0.73749	0.000271307	Down in PDL1-high vs -low
224471_s_at	BC006204	Hs.643802	beta-transducin repeat containing	BTRC	chr10q24.32	8945	-3.83806	0.754572	0.000271307	Down in PDL1-high vs -low
226816_s_at	AI745170	Hs.476082	KIAA1143	KIAA1143	chr3p21.31	57456	-3.83942	0.774543	0.000269215	Down in PDL1-high vs -low
238076_at	AI818098	Hs.4779	GATA zinc finger domain containing 2B	GATAD2B	chr1q21.3	57459	-3.8417	0.701114	0.000266425	Down in PDL1-high vs -low
231864_at	D31763	Hs.435774	zinc finger protein 33A	ZNF33A	chr10p11.2	7581	-3.85165	0.785615	0.000260148	Down in PDL1-high vs -low
243681_at	AA464273	Hs.268726	SH3 and multiple ankyrin repeat domains 2	SHANK2	chr11q13.2	22941	-3.85449	0.51391	0.000255266	Down in PDL1-high vs -low
205031_at	NM_001406	Hs.26988	ephrin-B3	EFNB3	chr17p13.1	1949	-3.85467	0.659665	0.000255266	Down in PDL1-high vs -low
1556088_at	AK098491	Hs.462086	RPA interacting protein	RPAIN	chr17p13.2	84268	-3.85728	0.732979	0.000252476	Down in PDL1-high vs -low
236126_at	AI188710	Hs.174273	activin A receptor, type IIB	ACVR2B	chr3p22	93	-3.8604	0.758752	0.000251081	Down in PDL1-high vs -low
226889_at	AU151732	Hs.205427	WD repeat domain 35	WDR35	chr2p24.1	57539	-3.86412	0.711856	0.000248291	Down in PDL1-high vs -low
203071_at	NM_004636	Hs.82222	sema domain, immunoglobulin domain (Ig), short basic domain, secreted, (semaphorin) 3B	SEMA3B	chr3p21.3	7869	-3.86473	0.655742	0.000248291	Down in PDL1-high vs -low
213067_at	AI382123	Hs.16355	myosin, heavy chain 10, non-muscle	MYH10	chr17p13	4628	-3.86712	0.624878	0.000246199	Down in PDL1-high vs -low
35147_at	AB002360	Hs.170422	MCF.2 cell line derived transforming sequence-like	MCF2L	chr13q34	23263	-3.86852	0.649348	0.000246199	Down in PDL1-high vs -low
230593_at	N66584	Hs.128848	glutamate receptor, ionotropic, kainate 3	GRIK3	chr1p34-p33	2899	-3.87114	0.592457	0.000244107	Down in PDL1-high vs -low
227968_at	AI139988	Hs.218362	Parkinson disease 7 domain containing 1	PDDC1	chr11p15.5	347862	-3.87136	0.807774	0.000243409	Down in PDL1-high vs -low
227163_at	AL162742	Hs.203634	glutathione S-transferase omega 2	GSTO2	chr10q25.1	119391	-3.87708	0.546861	0.000238527	Down in PDL1-high vs -low
223638_at	AL136890	Hs.325422	neuroblastoma breakpoint family, member 3	NBPF3	chr1p36.12	84224	-3.91068	0.728298	0.000209234	Down in PDL1-high vs -low
237339_at	AI668620	---	hypothetical LOC100505614	LOC100505614	---	100505614	-3.91313	0.242145	0.000206444	Down in PDL1-high vs -low
235728_at	AA845646	Hs.48832	zinc finger protein 3 homolog (mouse)	ZFP3	chr17p13.2	124961	-3.93562	0.753888	0.000185521	Down in PDL1-high vs -low
215250_at	AU147317	Hs.475392	Transmembrane protein 111	TMEM111	chr3p25.3	55831	-3.9363	0.700007	0.000185521	Down in PDL1-high vs -low
221139_s_at	NM_015989	Hs.279815	cysteine sulfinic acid decarboxylase	CSAD	chr12q13.11-q14.3	51380	-3.94549	0.623639	0.000180639	Down in PDL1-high vs -low
238995_at	AW148637	Hs.567342	sulfotransferase family, cytosolic, 1A, phenol-preferring, member 1	SULT1A1	chr16p12.1	6817	-3.94939	0.826634	0.000177849	Down in PDL1-high vs -low
204029_at	NM_001408	Hs.57652	cadherin, EGF LAG seven-pass G-type receptor 2 (flamingo homolog, Drosophila)	CELSR2	chr1p21	1952	-3.95456	0.540846	0.000172967	Down in PDL1-high vs -low
223614_at	AL136588	Hs.546267	matrix metallopeptidase 16 (membrane-inserted)	MMP16	chr8q21.3	4325	-3.95937	0.532801	0.000171572	Down in PDL1-high vs -low
1554985_at	BC031580	Hs.351005	zinc finger protein 396	ZNF396	chr18q12	252884	-3.96368	0.720245	0.00016948	Down in PDL1-high vs -low
223467_at	AF069506	Hs.25829	RAS, dexamethasone-induced 1	RASD1	chr17p11.2	51655	-3.96403	0.58446	0.00016948	Down in PDL1-high vs -low
236092_at	AI570571	Hs.125829	Hypothetical protein LOC100288507	LOC100288507	chr19q13.43	100288507	-3.96461	0.764175	0.00016948	Down in PDL1-high vs -low
235369_at	BF435952	Hs.82098	chromosome 14 open reading frame 28	C14orf28	chr14q21.2	122525	-3.98191	0.708885	0.000159018	Down in PDL1-high vs -low
239903_at	AA565852	Hs.82128	trophoblast glycoprotein	TPBG	chr6q14-q15	7162	-3.98875	0.607078	0.000154136	Down in PDL1-high vs -low
240239_at	N63953	Hs.533939	zinc finger protein 566	ZNF566	chr19q13.12	84924	-4.00126	0.703254	0.000143674	Down in PDL1-high vs -low
238755_at	AA876179	Hs.693473	Ras association (RalGDS/AF-6) domain family (N-terminal) member 10	RASSF10	chr11p15.2	644943	-4.00903	0.44066	0.000139489	Down in PDL1-high vs -low
204497_at	AB011092	Hs.391860	adenylate cyclase 9	ADCY9	chr16p13.3	115	-4.01891	0.6484	0.000136002	Down in PDL1-high vs -low
228171_s_at	AI056683	Hs.188781	pleckstrin homology domain containing, family G (with RhoGef domain) member 4	PLEKHG4	chr16q22.1	25894	-4.01899	0.625548	0.000136002	Down in PDL1-high vs -low
213046_at	AI130920	Hs.707712	poly(A) binding protein, nuclear 1	PABPN1	chr14q11.2-q13	8106	-4.02784	0.738714	0.000130423	Down in PDL1-high vs -low
229033_s_at	AA143060	Hs.515016	melanoma associated antigen (mutated) 1	MUM1	chr19p13.3	84939	-4.03357	0.682578	0.00012833	Down in PDL1-high vs -low
242056_at	AI793200	Hs.301526	tripartite motif-containing 45	TRIM45	chr1p13.1	80263	-4.03793	0.584075	0.000125541	Down in PDL1-high vs -low
224250_s_at	BC001189	Hs.59804	SECIS binding protein 2	SECISBP2	chr9q22.2	79048	-4.03815	0.765796	0.000125541	Down in PDL1-high vs -low
219687_at	NM_018194	Hs.58650	hedgehog acyltransferase	HHAT	chr1q32	55733	-4.05056	0.671853	0.000120658	Down in PDL1-high vs -low
1557895_at	BC033201	Hs.375092	FLJ35934	FLJ35934	chr17p11.2	400579	-4.0522	0.6488	0.000118566	Down in PDL1-high vs -low
205440_s_at	NM_000909	Hs.519057	neuropeptide Y receptor Y1	NPY1R	chr4q31.3-q32	4886	-4.05479	0.302215	0.000116474	Down in PDL1-high vs -low
230712_at	AI634549	Hs.467587	neuroblastoma breakpoint family, member 1	NBPF1	chr1p36.13	55672	-4.05658	0.638056	0.000116474	Down in PDL1-high vs -low
215287_at	AA975427	Hs.721163	Similar to hCG1987955	LOC100288939	chr2p22.2	100288939	-4.06387	0.686229	0.000115079	Down in PDL1-high vs -low
226691_at	AI936523	Hs.520638	trinucleotide repeat containing 18	TNRC18	chr7p22.1	84629	-4.06409	0.768446	0.000115079	Down in PDL1-high vs -low
223212_at	BC004535	Hs.76662	zinc finger, DHHC-type containing 16	ZDHHC16	chr10q24.1	84287	-4.07095	0.763374	0.000108104	Down in PDL1-high vs -low
228762_at	AW151924	Hs.159142	LFNG O-fucosylpeptide 3-beta-N-acetylglucosaminyltransferase	LFNG	chr7p22.2	3955	-4.07661	0.577751	0.000105315	Down in PDL1-high vs -low
221589_s_at	AW612403	---	hypothetical LOC100506517	LOC100506517	---	100506517	-4.07973	0.63519	0.000104617	Down in PDL1-high vs -low
203628_at	H05812	Hs.643120	insulin-like growth factor 1 receptor	IGF1R	chr15q26.3	3480	-4.09615	0.43656	9.90375e-05	Down in PDL1-high vs -low
213900_at	AA524029	Hs.118003	family with sequence similarity 189, member A2	FAM189A2	chr9q21.11	9413	-4.10225	0.569687	9.48528e-05	Down in PDL1-high vs -low
241376_at	AV685992	Hs.298987	Hypothetical LOC100130097	LOC100130097	chr1q44	100130097	-4.13423	0.593825	7.9509e-05	Down in PDL1-high vs -low
225590_at	AI686957	Hs.301804	SH3 domain containing ring finger 1	SH3RF1	chr4q32.3	57630	-4.14182	0.631489	7.67192e-05	Down in PDL1-high vs -low
227980_at	AW511258	Hs.126280	zinc finger protein 322A	ZNF322A	chr6p22.1	79692	-4.15917	0.784303	7.25345e-05	Down in PDL1-high vs -low
238350_at	AW967956	Hs.153458	ubinuclein 2	UBN2	chr7q34	254048	-4.15997	0.659856	7.25345e-05	Down in PDL1-high vs -low
209443_at	J02639	Hs.159628	serpin peptidase inhibitor, clade A (alpha-1 antiproteinase, antitrypsin), member 5	SERPINA5	chr14q32.1	5104	-4.19625	0.389441	6.20728e-05	Down in PDL1-high vs -low
229245_at	AA535361	Hs.253146	pleckstrin homology domain containing, family A member 6	PLEKHA6	chr1q32.1	22874	-4.21843	0.520686	5.64932e-05	Down in PDL1-high vs -low
1568597_at	CA309468	Hs.30579	hypothetical LOC646762	LOC646762	chr7p14.3	646762	-4.23291	0.637613	5.3006e-05	Down in PDL1-high vs -low
212000_at	AB002363	Hs.515271	SURP and G patch domain containing 2	SUGP2	chr19p12	10147	-4.24193	0.731515	4.6729e-05	Down in PDL1-high vs -low
213390_at	AB028987	Hs.104661	zinc finger CCCH-type containing 4	ZC3H4	chr19q13.32	23211	-4.26065	0.85587	4.39392e-05	Down in PDL1-high vs -low
205928_at	NM_005815	Hs.720755	zinc finger protein 443	ZNF443	chr19p13.2	10224	-4.26822	0.732587	4.32417e-05	Down in PDL1-high vs -low
229377_at	BF001483	Hs.170904	growth hormone regulated TBC protein 1	GRTP1	chr13q34	79774	-4.28704	0.576235	4.11494e-05	Down in PDL1-high vs -low
239965_at	AW009761	Hs.680377	hypothetical protein LOC151878	LOC151878	chr3p14.3	151878	-4.29903	0.684304	3.83596e-05	Down in PDL1-high vs -low
225098_at	BF245400	Hs.471156	abl-interactor 2	ABI2	chr2q33	10152	-4.31188	0.741746	3.83596e-05	Down in PDL1-high vs -low
229258_at	AI623821	Hs.28149	kinesin family member 12	KIF12	chr9q32	113220	-4.3275	0.636189	3.55698e-05	Down in PDL1-high vs -low
203035_s_at	NM_006099	Hs.435761	protein inhibitor of activated STAT, 3	PIAS3	chr1q21	10401	-4.33152	0.709805	3.34775e-05	Down in PDL1-high vs -low
234297_at	AL359941	Hs.20982	Regulator of G-protein signaling 8	RGS8	chr1q25	728609	-4.33726	0.704671	3.34775e-05	Down in PDL1-high vs -low
226987_at	W68720	Hs.118738	RNA binding motif protein 15B	RBM15B	chr3p21.2	29890	-4.35663	0.73738	3.278e-05	Down in PDL1-high vs -low
221794_at	AI198543	Hs.591002	dedicator of cytokinesis 6	DOCK6	chr19p13.2	57572	-4.35917	0.718933	3.20826e-05	Down in PDL1-high vs -low
208760_at	AL031714	Hs.302903	ubiquitin-conjugating enzyme E2I (UBC9 homolog, yeast)	UBE2I	chr16p13.3	7329	-4.37629	0.658169	2.99902e-05	Down in PDL1-high vs -low
223693_s_at	AL136731	Hs.667336	Ras association and DIL domains	RADIL	chr7p22.1	55698	-4.40204	0.716314	2.6503e-05	Down in PDL1-high vs -low
209068_at	D89678	Hs.527105	heterogeneous nuclear ribonucleoprotein D-like	HNRPDL	chr4q21.22	9987	-4.41379	0.698921	2.6503e-05	Down in PDL1-high vs -low
226852_at	AB033092	Hs.435413	metastasis associated 1 family, member 3	MTA3	chr2p21	57504	-4.43521	0.719228	2.23183e-05	Down in PDL1-high vs -low
243435_at	AI023707	Hs.604823	KCNQ1 overlapping transcript 1 (non-protein coding)	KCNQ1OT1	chr11p15	10984	-4.46207	0.672432	2.0226e-05	Down in PDL1-high vs -low
203354_s_at	AW117368	Hs.434255	pleckstrin and Sec7 domain containing 3	PSD3	chr8p21.3	23362	-4.47156	0.477292	1.95285e-05	Down in PDL1-high vs -low
222667_s_at	AI806500	Hs.491060	ash1 (absent, small, or homeotic)-like (Drosophila)	ASH1L	chr1q22	55870	-4.47757	0.699075	1.81336e-05	Down in PDL1-high vs -low
212492_s_at	AW237172	Hs.654816	lysine (K)-specific demethylase 4B	KDM4B	chr19p13.3	23030	-4.51266	0.60167	1.74362e-05	Down in PDL1-high vs -low
227084_at	AW339310	Hs.643454	dystrobrevin, alpha	DTNA	chr18q12	1837	-4.51582	0.437283	1.74362e-05	Down in PDL1-high vs -low
205948_at	NM_007050	Hs.526879	protein tyrosine phosphatase, receptor type, T	PTPRT	chr20q12-q13	11122	-4.53674	0.538489	1.60413e-05	Down in PDL1-high vs -low
230051_at	BF589207	Hs.435775	chromosome 10 open reading frame 47	C10orf47	chr10p14	254427	-4.56351	0.554349	1.60413e-05	Down in PDL1-high vs -low
212583_at	AB011132	Hs.510958	aquarius homolog (mouse)	AQR	chr15q14	9716	-4.6029	0.689548	1.46464e-05	Down in PDL1-high vs -low
228084_at	AI767751	Hs.389452	phospholipase A2, group XIIA	PLA2G12A	chr4q25	81579	-4.61911	0.644551	1.46464e-05	Down in PDL1-high vs -low
229004_at	AI970797	Hs.681791	ADAM metallopeptidase with thrombospondin type 1 motif, 15	ADAMTS15	chr11q25	170689	-4.79812	0.348441	6.27703e-06	Down in PDL1-high vs -low
1554703_at	BC040474	Hs.98594	Rho guanine nucleotide exchange factor (GEF) 10	ARHGEF10	chr8p23	9639	-4.82691	0.591633	6.27703e-06	Down in PDL1-high vs -low
204623_at	NM_003226	Hs.82961	trefoil factor 3 (intestinal)	TFF3	chr21q22.3	7033	-4.84879	0.225027	5.57958e-06	Down in PDL1-high vs -low
239082_at	BF437161	Hs.40735	frizzled homolog 3 (Drosophila)	FZD3	chr8p21	7976	-5.01948	0.498825	2.78979e-06	Down in PDL1-high vs -low
212153_at	AB007930	Hs.489873	pogo transposable element with ZNF domain	POGZ	chr1q21.3	23126	-5.06114	0.74436	2.09234e-06	Down in PDL1-high vs -low
216347_s_at	AK023188	Hs.709297	protein phosphatase 1, regulatory (inhibitor) subunit 13B	PPP1R13B	chr14q32.33	23368	-5.12416	0.711259	2.09234e-06	Down in PDL1-high vs -low
205009_at	NM_003225	Hs.162807	trefoil factor 1	TFF1	chr21q22.3	7031	-5.24425	0.104198	6.97447e-07	Down in PDL1-high vs -low
238994_at	AW022496	Hs.98322	OTU domain containing 7B	OTUD7B	chr1q21.2	56957	-5.55063	0.652222	0	Down in PDL1-high vs -low
