# Supplementary material for: PDL1 expression in inflammatory breast cancer is frequent and predicts for the pathological response to chemotherapy
Source: Oncotarget. 2015 Apr 11;6(15):13506–19. doi: 10.18632/oncotarget.3642 (PMC4537030; doi:10.18632/oncotarget.3642)
Supplement: Supplementary file 3 [file oncotarget-06-13506-s003.xls]

## Sheet: Suppl Table 2
Supplementary Table 2: GO biological processes associated with the 1,774 genes differentially expressed between IBC with versus without PDL1 overexpression.
GO Term ID	GO Term label	Genes	N	p-value	Gene status according to PDL1 group
GO:0006955	immune response	AQP9, IGHM, C1QC, B2M, MYD88, CLEC4E, SEMA7A, IFNG, CLEC4A, CFH, LILRA6, VNN1, FAS, RAB27A, GTPBP1, CRTAM, C5AR1, GBP5, NCF2, NCF1, NCF4, EOMES, SERPING1, HLA-DQA1, LILRB1, C1QA, CCR8, C1QB, LILRB2, CCR7, IGKV1-5, UNC13D, CCR5, CCR2, LILRB4, IGKV4-1, HLA-DPA1, VSIG4, CLEC5A, HLA-DRA, ORAI1, IL1R2, IL1R1, HLA-DRB1, OAS3, ACP5, OAS1, CD70, OAS2, CD74, ADA, IFI35, SLC11A1, ZAP70, FCER1G, HLA-DPB1, H…	256	3.59391e-99	Overexpressed in the "PDL1-high" group
GO:0006952	defense response	S100A8, TLR1, TLR2, TLR3, TLR4, APOBEC3G, IL15, CXCL11, APOBEC3F, C1QC, TLR7, TGFB1, TLR8, TAPBP, CXCL10, CD48, TRAC, MYD88, IFNG, CFH, IL1B, VNN1, MX1, MX2, RAB27A, CIITA, C5AR1, NCF2, PDPN, NCF1, GNLY, HLA-C, SERPING1, HLA-B, CD40, SP140, HLA-G, TRAT1, C1QA, C1QB, LILRB2, TNFAIP6, CCR7, HIF1A, UNC13D, CCR5, CCR2, MNDA, RIPK2, VSIG4, CLEC5A, PLA2G2D, HLA-DRA, ITGAL, C3AR1, IL1R1, CCL3, IFIH1, CC…	173	8.61053e-46	Overexpressed in the "PDL1-high" group
GO:0002684	positive regulation of immune system process	MICB, IL18, TLR2, TLR3, PTPN22, TNFSF14, TLR4, IL15, C1QC, TLR7, TLR8, TGFB1, B2M, MYD88, IFNG, CFH, VNN1, IL1B, EBI3, CRTAM, CD3E, SERPING1, CD40, TRAT1, C1QA, MAPK1, C1QB, CD38, LAT2, CD37, RIPK2, VSIG4, HLA-DRA, C3AR1, KLRK1, NFKBIA, ADA, CD74, SLC11A1, ZAP70, FCER1G, TRAF6, CARD9, IKZF1, CFB, MALT1, CORO1A, PLCG2, CD79A, CLEC7A, SASH3, IL27RA, HLA-DMA, NOD2, SH2D1A, IL4R, LAG3, IRAK2, ICAM1, …	98	3.86181e-41	Overexpressed in the "PDL1-high" group
GO:0006954	inflammatory response	S100A8, TLR1, TLR2, TLR3, TLR4, IL15, CXCL11, C1QC, TLR7, TLR8, TGFB1, CXCL10, MYD88, CFH, VNN1, IL1B, CIITA, PDPN, SERPING1, CD40, C1QA, TNFAIP6, C1QB, CCR7, UNC13D, HIF1A, CCR5, CCR2, RIPK2, VSIG4, PLA2G2D, C3AR1, ITGAL, CCL3, CCL2, CYSLTR1, ADORA2A, CCL8, ITGB2, CCL5, CCL4, SLC11A1, BLNK, CFB, IL1RN, APOL3, CXCL13, CLEC7A, PARP4, LY86, CD97, CXCR4, AOAH, HMOX1, TICAM2, SERPINA1, IRAK2, IL18RAP…	105	3.78379e-33	Overexpressed in the "PDL1-high" group
GO:0045321	leukocyte activation	MICB, CD8A, ELF4, CD8B, IL21R, TLR1, TLR2, TLR3, TNFSF14, PTPN22, TLR4, IL15, SKAP2, HLA-DMA, TLR7, TGFB1, FLT3LG, CD48, BAK1, NLRC3, CXCR4, MS4A1, FAS, RAB27A, ICAM1, CRTAM, BST2, CD3D, LYN, CD3E, SLA2, RELB, EOMES, NFAM1, CD40, MYH9, CARD11, LAT2, CD86, UNC13D, CD80, LAX1, NCK1, VAMP7, LCK, RIPK2, LCP1, LCP2, TMX1, GPR183, ITGAL, SBNO2, CSF1, KLRK1, IL7R, ITGAM, ADA, CD74, HSH2D, VCAM1, SLC11A1…	89	7.00792e-33	Overexpressed in the "PDL1-high" group
GO:0001775	cell activation	MICB, TLR1, TLR2, TLR3, PTPN22, TNFSF14, TLR4, IL15, TLR7, TGFB1, CD48, BAK1, NLRC3, MS4A1, FAS, RAB27A, CRTAM, BST2, CD3D, CD3E, RELB, EOMES, CD40, MYH9, LAT2, UNC13D, VAMP7, RIPK2, TMX1, ITGAL, ADORA2A, KLRK1, ADA, CD74, ITGAM, SLC11A1, DOCK2, ZAP70, TRAF6, ENTPD1, BLNK, IKZF1, MYO1F, MALT1, ITGA4, SLAMF7, SLAMF1, VAV1, LAT, PLCG2, CD79A, CLEC7A, CD8A, CD8B, ELF4, IL21R, NFKB2, SKAP2, HLA-DMA, …	97	2.14982e-32	Overexpressed in the "PDL1-high" group
GO:0050865	regulation of cell activation	IL27RA, IL18, TNFSF14, TLR4, IL15, HLA-DMA, TGFB1, CASP3, APOE, IL4R, HMOX1, IFNG, VNN1, IL1B, FAS, PAG1, LAG3, EBI3, SIT1, CD3E, PDPN, SLA2, NFAM1, CD40, CARD11, CD38, CD83, PRKCQ, INHBA, CD86, UNC13D, CD80, TNFSF13B, LAX1, NCK1, LCK, RIPK2, TNFSF12-TNFSF13, VSIG4, LST1, ADORA2A, KLRK1, IL7R, ADA, CD74, VCAM1, ZAP70, CD2, IL2RG, CD4, INPP5D, HLA-DOA, TRAF6, CD5, CD27, PTPRC, IL6, IL2RA, GIMAP5, …	72	3.41181e-30	Overexpressed in the "PDL1-high" group
GO:0051249	regulation of lymphocyte activation	IL27RA, IL18, TNFSF14, IL15, HLA-DMA, TGFB1, CASP3, IL4R, IFNG, VNN1, IL1B, FAS, EBI3, LAG3, PAG1, SIT1, CD3E, SLA2, NFAM1, CD40, CARD11, CD83, PRKCQ, INHBA, CD38, CD86, CD80, TNFSF13B, LAX1, NCK1, LCK, RIPK2, TNFSF12-TNFSF13, VSIG4, LST1, ADORA2A, KLRK1, IL7R, ADA, CD74, VCAM1, ZAP70, CD2, IL2RG, CD4, INPP5D, HLA-DOA, TRAF6, CD5, CD27, PTPRC, IL6, IL2RA, GIMAP5, IKZF1, IL7, CTLA4, MALT1, IDO1, G…	66	3.65904e-30	Overexpressed in the "PDL1-high" group
GO:0046649	lymphocyte activation	MICB, CD8A, ELF4, CD8B, IL21R, TNFSF14, PTPN22, IL15, SKAP2, HLA-DMA, TGFB1, FLT3LG, CD48, BAK1, NLRC3, CXCR4, MS4A1, FAS, RAB27A, ICAM1, CRTAM, BST2, CD3D, CD3E, SLA2, RELB, EOMES, NFAM1, CD40, MYH9, CARD11, LAT2, CD86, UNC13D, CD80, LAX1, NCK1, LCK, RIPK2, LCP1, GPR183, ITGAL, KLRK1, IL7R, ITGAM, ADA, CD74, HSH2D, VCAM1, SLC11A1, DOCK2, BCL11B, ZAP70, CD2, BCL3, CD4, CD7, BLNK, PTPRC, GIMAP5, T…	75	1.58796e-28	Overexpressed in the "PDL1-high" group
GO:0002694	regulation of leukocyte activation	IL27RA, IL18, TNFSF14, IL15, HLA-DMA, TGFB1, CASP3, IL4R, HMOX1, IFNG, VNN1, IL1B, FAS, EBI3, LAG3, PAG1, SIT1, CD3E, SLA2, NFAM1, CD40, CARD11, CD83, PRKCQ, INHBA, CD38, CD86, UNC13D, CD80, TNFSF13B, LAX1, NCK1, LCK, RIPK2, TNFSF12-TNFSF13, VSIG4, LST1, ADORA2A, KLRK1, IL7R, ADA, CD74, VCAM1, ZAP70, CD2, IL2RG, CD4, INPP5D, HLA-DOA, TRAF6, CD5, CD27, PTPRC, IL6, IL2RA, GIMAP5, IKZF1, IL7, CTLA4,…	68	2.1454e-28	Overexpressed in the "PDL1-high" group
GO:0050778	positive regulation of immune response	MICB, IL27RA, TLR2, TLR3, PTPN22, TLR4, IL15, TLR7, HLA-DMA, C1QC, TLR8, B2M, SH2D1A, NOD2, MYD88, CFH, IL1B, LAG3, IRAK2, CRTAM, LYN, CD3E, SLA2, SERPING1, NFAM1, C1QA, MAPK1, C1QB, LAT2, TNFSF13B, LAX1, RIPK2, VSIG4, HLA-DRA, C3AR1, C3, CD247, KLRK1, NFKBIA, C1R, C1S, ADA, SLC11A1, TAP2, ZAP70, FCER1G, C2, TRAF6, PTPRC, GIMAP5, CR2, CARD9, CFB, MALT1, IDO1, GIMAP1, CD19, FYN, PLCG2, C1RL, CD79A…	63	4.96128e-28	Overexpressed in the "PDL1-high" group
GO:0050863	regulation of T cell activation	IL18, TNFSF14, IL15, HLA-DMA, TGFB1, CASP3, IL4R, IFNG, VNN1, IL1B, EBI3, LAG3, PAG1, SIT1, CD3E, CARD11, PRKCQ, CD83, CD86, CD80, TNFSF13B, LAX1, NCK1, LCK, RIPK2, VSIG4, ADORA2A, KLRK1, IL7R, CD74, ADA, VCAM1, CD2, ZAP70, CD4, IL2RG, TRAF6, HLA-DOA, CD5, PTPRC, IL6, GIMAP5, IL2RA, IKZF1, IL7, CTLA4, MALT1, IDO1, GIMAP1, TIGIT, LAT, CORO1A, CD274, IRF4, SASH3	55	1.43334e-26	Overexpressed in the "PDL1-high" group
GO:0009611	response to wounding	S100A8, TLR1, TLR2, TLR3, TLR4, IL15, CXCL11, C1QC, TLR7, TGFB1, TLR8, CXCL10, MYD88, SERPINE1, CFH, VNN1, IL1B, LOX, RAB27A, CIITA, PDPN, SERPING1, CD40, PLAUR, C1QA, TNFAIP6, C1QB, CCR7, HIF1A, UNC13D, CCR5, F5, CCR2, RIPK2, VSIG4, PLA2G2D, ITGAL, C3AR1, CCL3, CCL2, CYSLTR1, ADORA2A, NINJ2, CCL8, ITGB2, CCL5, CCL4, SLC11A1, ENTPD1, BLNK, PTPN6, MAP2K1, CFB, IL1RN, APOL3, CXCL13, PARP4, CLEC7A, …	127	3.97149e-26	Overexpressed in the "PDL1-high" group
GO:0048584	positive regulation of response to stimulus	MICB, IL27RA, IL16, OSMR, TLR2, TLR3, PTPN22, TLR4, IL15, TLR7, HLA-DMA, C1QC, TLR8, TGFB1, B2M, SH2D1A, NOD2, MYD88, CFH, IL1B, LAG3, IRAK2, CRTAM, LYN, CD3E, SLA2, SERPING1, NFAM1, IL6R, OSM, C1QA, MAPK1, C1QB, LAT2, TNFSF13B, LAX1, RIPK2, VSIG4, HLA-DRA, C3AR1, TNF, C3, CD247, KLRK1, NFKBIA, C1R, C1S, CCL5, ADA, SLC11A1, CYP27B1, TAP2, ZAP70, TGM2, FCER1G, C2, TRAF6, CD27, PTPRC, IL6, GIMAP5, …	77	1.15696e-24	Overexpressed in the "PDL1-high" group
GO:0042110	T cell activation	MICB, CD8A, ELF4, CD8B, PTPN22, TNFSF14, IL15, HLA-DMA, TGFB1, CD48, NLRC3, CXCR4, FAS, RAB27A, ICAM1, CRTAM, CD3D, CD3E, SLA2, RELB, EOMES, MYH9, CARD11, CD86, CD80, NCK1, LCK, RIPK2, LCP1, ITGAL, IL7R, CD74, ADA, ITGAM, HSH2D, SLC11A1, DOCK2, BCL11B, CD2, ZAP70, BCL3, CD4, CD7, PTPRC, GIMAP5, TNFSF4, IKZF1, IL7, MALT1, VAV1, GIMAP1, FYN, IRF1, IRF4, CLEC7A	55	1.24353e-24	Overexpressed in the "PDL1-high" group
GO:0050867	positive regulation of cell activation	IL18, TNFSF14, TLR4, IL15, HLA-DMA, TGFB1, IL4R, IFNG, VNN1, IL1B, EBI3, PDPN, CD3E, CD40, PRKCQ, CD83, CD38, CARD11, CD86, CD80, TNFSF13B, NCK1, LCK, RIPK2, TNFSF12-TNFSF13, KLRK1, IL7R, CD74, ADA, VCAM1, CD2, ZAP70, IL2RG, CD4, INPP5D, TRAF6, CD5, CD27, PTPRC, IL6, IL2RA, GIMAP5, PLEK, IKZF1, IL7, MALT1, GIMAP1, CORO1A, SASH3	49	3.03683e-22	Overexpressed in the "PDL1-high" group
GO:0051251	positive regulation of lymphocyte activation	IL18, KLRK1, TNFSF14, IL15, IL7R, HLA-DMA, CD74, TGFB1, ADA, VCAM1, IL4R, IFNG, ZAP70, VNN1, IL1B, CD4, IL2RG, INPP5D, TRAF6, CD5, EBI3, CD27, PTPRC, IL6, IL2RA, GIMAP5, IKZF1, IL7, CD3E, MALT1, CD40, GIMAP1, CARD11, PRKCQ, CD38, CD83, CORO1A, CD86, TNFSF13B, CD80, NCK1, LCK, RIPK2, TNFSF12-TNFSF13, SASH3	45	1.62472e-21	Overexpressed in the "PDL1-high" group
GO:0050870	positive regulation of T cell activation	IL18, KLRK1, TNFSF14, IL15, IL7R, HLA-DMA, CD74, ADA, VCAM1, IL4R, IFNG, ZAP70, VNN1, IL1B, CD4, IL2RG, TRAF6, CD5, EBI3, PTPRC, IL6, IL2RA, GIMAP5, IKZF1, IL7, CD3E, MALT1, GIMAP1, CARD11, CD83, PRKCQ, CORO1A, CD86, TNFSF13B, CD80, NCK1, LCK, RIPK2, SASH3	39	1.25677e-20	Overexpressed in the "PDL1-high" group
GO:0002696	positive regulation of leukocyte activation	IL18, KLRK1, TNFSF14, IL15, IL7R, HLA-DMA, CD74, TGFB1, ADA, VCAM1, IL4R, IFNG, ZAP70, CD2, VNN1, IL1B, CD4, IL2RG, INPP5D, TRAF6, CD5, EBI3, CD27, PTPRC, IL6, IL2RA, GIMAP5, IKZF1, IL7, CD3E, MALT1, CD40, GIMAP1, CARD11, PRKCQ, CD38, CD83, CORO1A, CD86, TNFSF13B, CD80, NCK1, LCK, RIPK2, TNFSF12-TNFSF13, SASH3	46	1.51769e-20	Overexpressed in the "PDL1-high" group
GO:0002253	activation of immune response	C3AR1, MICB, C3, CD247, TLR2, KLRK1, NFKBIA, PTPN22, TLR3, TLR4, C1R, C1S, C1QC, TLR7, NOD2, MYD88, ZAP70, CFH, C2, TRAF6, IRAK2, PTPRC, CR2, LYN, CD3E, CFB, SLA2, MALT1, SERPING1, NFAM1, C1QA, MAPK1, C1QB, LAT2, CD19, FYN, LAX1, PLCG2, C1RL, RIPK2, CD79A, CLEC7A, VSIG4	43	2.72758e-20	Overexpressed in the "PDL1-high" group
GO:0045087	innate immune response	KYNU, TLR1, TLR2, TLR3, TLR4, APOBEC3G, TLR7, C1QC, APOBEC3F, TGFB1, TLR8, NOD2, TMEM173, MYD88, CFH, TICAM2, VNN1, RAB27A, CIITA, IL18RAP, NCF2, NCF1, SERPING1, C1QA, C1QB, UNC13D, VSIG4, IFIH1, IL1R1, C3, NCF1C, C1R, C1S, GCH1, SLC11A1, CYP27B1, FCGR1A, C2, DHX58, CR2, CFB, SAMHD1, MALT1, SLAMF7, CD180, DDX58, CYBA, CORO1A, CYBB, APOL1, CXCL16, C1RL, CLEC7A	52	6.57838e-20	Overexpressed in the "PDL1-high" group
GO:0001817	regulation of cytokine production	IL27RA, IL18, TLR1, TLR2, TLR3, TLR4, TLR7, TLR8, TGFB1, NOD2, MYD88, HMOX1, IFNG, TICAM2, IL1B, CASP1, LTB, EBI3, LAG3, CRTAM, CD3E, CD40, IL6R, NFAM1, CARD11, PRKCQ, CD83, INHBA, CD86, HIF1A, CD80, RIPK2, VSIG4, TNF, PANX1, KLRK1, SLC11A1, BCL3, FCER1G, CD4, UBASH3A, INPP5D, TRAF6, SRGN, IL6, GIMAP5, CEBPB, TNFSF4, CARD9, MALT1, IDO1, GIMAP1, TIGIT, DDX58, IRF1, IRF4, CLEC7A, CD14, SASH3	59	5.30392e-19	Overexpressed in the "PDL1-high" group
GO:0002252	immune effector process	CD8A, LY9, TLR7, HLA-DMA, C1QC, TLR8, NOD2, MYD88, CFH, FAS, RAB27A, ICAM1, CRTAM, LYN, SLA2, SERPING1, IL6R, C1QA, C1QB, LAT2, UNC13D, TNFSF13B, LAX1, VAMP7, VSIG4, HLA-DRA, GALNT2, C3, RSAD2, C1R, C1S, IL7R, CD74, SLC11A1, FCN1, BCL3, FCER1G, C2, INPP5D, CD27, PTPRC, IL6, CARD9, CR2, CFB, SAMHD1, MYO1F, SLAMF7, LAT, C1RL	50	5.89105e-19	Overexpressed in the "PDL1-high" group
GO:0002757	immune response-activating signal transduction	C3AR1, MICB, CD247, KLRK1, TLR2, NFKBIA, PTPN22, TLR3, TLR4, TLR7, NOD2, MYD88, ZAP70, TRAF6, IRAK2, PTPRC, LYN, CD3E, SLA2, MALT1, NFAM1, MAPK1, LAT2, CD19, LAX1, FYN, PLCG2, RIPK2, CLEC7A, CD79A	30	9.25505e-18	Overexpressed in the "PDL1-high" group
GO:0002764	immune response-regulating signal transduction	C3AR1, MICB, CD247, KLRK1, TLR2, NFKBIA, PTPN22, TLR3, TLR4, TLR7, NOD2, MYD88, ZAP70, TRAF6, IRAK2, PTPRC, LYN, CD3E, SLA2, MALT1, CD40, NFAM1, MAPK1, LAT2, CD19, LAX1, FYN, PLCG2, RIPK2, CLEC7A, CD79A	31	1.15134e-17	Overexpressed in the "PDL1-high" group
GO:0002460	adaptive immune response based on somatic recombination of immune receptors built from immunoglobulin superfamily domains	CD8A, C3, IL18, TLR4, C1R, NFKB2, LY9, C1S, C1QC, HLA-DMA, CD74, TLR8, SLC11A1, NOD2, MYD88, FCER1G, BCL3, INPP5D, FAS, C2, TRAF6, EBI3, CD27, RAB27A, ICAM1, CRTAM, CR2, SLA2, RELB, SERPING1, C1QA, C1QB, IL18BP, UNC13D, C1RL, HLA-DRA	36	1.97703e-17	Overexpressed in the "PDL1-high" group
GO:0002250	adaptive immune response	CD8A, C3, IL18, TLR4, C1R, NFKB2, LY9, C1S, C1QC, HLA-DMA, CD74, TLR8, SLC11A1, NOD2, MYD88, FCER1G, BCL3, INPP5D, FAS, C2, TRAF6, EBI3, CD27, RAB27A, ICAM1, CRTAM, CR2, SLA2, RELB, SERPING1, C1QA, C1QB, IL18BP, UNC13D, C1RL, HLA-DRA	36	1.97703e-17	Overexpressed in the "PDL1-high" group
GO:0002443	leukocyte mediated immunity	CD8A, C3, C1R, LY9, C1S, C1QC, HLA-DMA, CD74, TLR8, SLC11A1, NOD2, MYD88, BCL3, FCER1G, INPP5D, FAS, C2, CD27, RAB27A, ICAM1, IL6, CRTAM, CR2, LYN, SLA2, MYO1F, SERPING1, SLAMF7, IL6R, C1QA, LAT, C1QB, LAT2, UNC13D, VAMP7, C1RL, HLA-DRA	37	1.77591e-16	Overexpressed in the "PDL1-high" group
GO:0009615	response to virus	IFIH1, TNF, FGR, ZC3HAV1, TLR3, RSAD2, CCL8, APOBEC3G, CCL5, CCL4, TLR7, APOBEC3F, IFI35, TLR8, ISG20, CCL22, ISG15, CXCR4, IFNG, BCL3, MX1, IFNGR2, MX2, IFNGR1, PTPRC, IL6, CARD9, BST2, SAMHD1, IFI44, IFI16, STAT1, TRIM22, STAT2, CCL11, IRF9, LILRB1, DDX58, PLSCR1, UNC13D, IRF7	41	9.68621e-16	Overexpressed in the "PDL1-high" group
GO:0001819	positive regulation of cytokine production	TNF, PANX1, IL27RA, IL18, TLR2, KLRK1, TLR3, TLR4, TLR7, TGFB1, SLC11A1, NOD2, MYD88, IFNG, FCER1G, IL1B, BCL3, CASP1, TRAF6, IL6, CARD9, GIMAP5, MALT1, IDO1, NFAM1, IL6R, CD40, GIMAP1, TIGIT, DDX58, CARD11, CD83, HIF1A, RIPK2, CLEC7A, SASH3, CD14	37	1.11073e-15	Overexpressed in the "PDL1-high" group
GO:0002521	leukocyte differentiation	GPR183, TNF, CD8A, MMP9, CSF1, PTPN22, IL15, IL7R, HLA-DMA, CD74, ADA, TGFB1, FLT3LG, VCAM1, BAK1, DOCK2, BCL11B, CASP8, ZAP70, BCL3, CD4, FAS, TRAF6, BLNK, PTPRC, GIMAP5, CD3D, IKZF1, IL7, CD3E, RELB, EOMES, MALT1, ITGA4, NFAM1, IFI16, OSTM1, MYH9, GIMAP1, CARD11, PLCG2, LCK, IRF1, CD79A, IRF4	45	1.69971e-15	Overexpressed in the "PDL1-high" group
GO:0042330	taxis	IL16, CXCR3, CXCL11, CXCL10, CCRL2, CXCR4, ROBO1, IFNG, IL1B, C5AR1, CMKLR1, IL6R, PLAUR, CCR8, MAPK1, CCR7, CCR5, CCR2, PTAFR, C3AR1, CCL3, CCL2, CYSLTR1, CCR1, FPR1, CXCL9, CCL8, FPR3, ITGB2, CCL5, CCL4, ITGAM, DOCK2, TYMP, CCL22, RAC2, CKLF, IL6, RNASE2, MAP2K1, CCL18, CCL11, CORO1A, CCL13, CXCL13, CXCL16, CMTM7, XCL1, CMTM3, PLAU	50	2.71738e-15	Overexpressed in the "PDL1-high" group
GO:0006935	chemotaxis	IL16, CXCR3, CXCL11, CXCL10, CCRL2, CXCR4, ROBO1, IFNG, IL1B, C5AR1, CMKLR1, IL6R, PLAUR, CCR8, MAPK1, CCR7, CCR5, CCR2, PTAFR, C3AR1, CCL3, CCL2, CYSLTR1, CCR1, FPR1, CXCL9, CCL8, FPR3, ITGB2, CCL5, CCL4, ITGAM, DOCK2, TYMP, CCL22, RAC2, CKLF, IL6, RNASE2, MAP2K1, CCL18, CCL11, CORO1A, CCL13, CXCL13, CXCL16, CMTM7, XCL1, CMTM3, PLAU	50	2.71738e-15	Overexpressed in the "PDL1-high" group
GO:0019882	antigen processing and presentation	HLA-DQB1, MICB, HLA-DRB1, CD8A, IFI30, HLA-DMB, CALR, HLA-DMA, CD74, B2M, TAPBP, SLC11A1, TAP2, IFNG, FCER1G, HLA-DPB1, MR1, TRAF6, HLA-DOA, HLA-DOB, ICAM1, RELB, HLA-A, HLA-C, HLA-B, HLA-E, PSMB8, HLA-G, HLA-DQA1, HLA-F, PSMB9, PSME1, HLA-DPA1, TAPBPL, HLA-DRA	34	2.22477e-14	Overexpressed in the "PDL1-high" group
GO:0002768	immune response-regulating cell surface receptor signaling pathway	C3AR1, PTPRC, MICB, LYN, CD3E, SLA2, CD247, KLRK1, TLR2, PTPN22, MALT1, NFAM1, CD40, MAPK1, LAT2, CD19, LAX1, FYN, PLCG2, ZAP70, RIPK2, CLEC7A, CD79A, TRAF6	24	4.23651e-14	Overexpressed in the "PDL1-high" group
GO:0002429	immune response-activating cell surface receptor signaling pathway	C3AR1, PTPRC, MICB, LYN, CD3E, SLA2, CD247, KLRK1, TLR2, PTPN22, MALT1, NFAM1, MAPK1, LAT2, CD19, LAX1, FYN, PLCG2, ZAP70, RIPK2, CLEC7A, CD79A, TRAF6	23	6.6235e-14	Overexpressed in the "PDL1-high" group
GO:0045619	regulation of lymphocyte differentiation	IL15, IL7R, HLA-DMA, ADA, CD74, IL4R, CD2, ZAP70, VNN1, IL2RG, FAS, INPP5D, HLA-DOA, CD27, PTPRC, GIMAP5, IL2RA, IKZF1, IL7, CTLA4, NFAM1, GIMAP1, CARD11, INHBA, CD83, CD86, CD80, IRF4, SASH3	29	7.22385e-14	Overexpressed in the "PDL1-high" group
GO:0002263	cell activation during immune response	ITGAL, GPR183, ICAM1, SBNO2, LYN, RELB, EOMES, TLR2, TLR3, MYO1F, TLR4, TLR7, ADA, LAT, SLC11A1, LAT2, UNC13D, VAMP7, PLCG2, BCL3, LCP1, RAB27A	22	9.89403e-14	Overexpressed in the "PDL1-high" group
GO:0002366	leukocyte activation during immune response	ITGAL, GPR183, ICAM1, SBNO2, LYN, RELB, EOMES, TLR2, TLR3, MYO1F, TLR4, TLR7, ADA, LAT, SLC11A1, LAT2, UNC13D, VAMP7, PLCG2, BCL3, LCP1, RAB27A	22	9.89403e-14	Overexpressed in the "PDL1-high" group
GO:0006959	humoral immune response	PSMB10, GPR183, TNF, CCL2, C3, LY86, TFEB, PAX5, C1R, C1S, C1QC, SH2D1A, POU2F2, CFH, BCL3, C2, EBI3, BLNK, ST6GAL1, POU2AF1, IL6, CR2, BST2, IL7, CFB, SERPING1, C1QA, C1QB, CD83, C1RL, TREM1, VSIG4	32	2.08585e-13	Overexpressed in the "PDL1-high" group
GO:0032944	regulation of mononuclear cell proliferation	LST1, IL18, CSF1, IL15, ADA, TGFB1, VCAM1, CASP3, IFNG, ZAP70, IL1B, INPP5D, CD5, EBI3, PTPRC, IL6, IL2RA, IL7, CD3E, CTLA4, IDO1, CD40, CARD11, CD38, PRKCQ, CORO1A, TNFSF13B, CD80, NCK1, CD274, RIPK2, VSIG4, SASH3	33	2.26141e-13	Overexpressed in the "PDL1-high" group
GO:0070663	regulation of leukocyte proliferation	LST1, IL18, CSF1, IL15, ADA, TGFB1, VCAM1, CASP3, IFNG, ZAP70, IL1B, INPP5D, CD5, EBI3, PTPRC, IL6, IL2RA, IL7, CD3E, CTLA4, IDO1, CD40, CARD11, CD38, PRKCQ, CORO1A, TNFSF13B, CD80, NCK1, CD274, RIPK2, VSIG4, SASH3	33	2.26141e-13	Overexpressed in the "PDL1-high" group
GO:0002449	lymphocyte mediated immunity	CD8A, C3, C1R, LY9, C1S, C1QC, HLA-DMA, CD74, TLR8, SLC11A1, NOD2, MYD88, FCER1G, BCL3, INPP5D, FAS, C2, CD27, RAB27A, ICAM1, CRTAM, CR2, SLA2, SERPING1, SLAMF7, C1QA, C1QB, UNC13D, C1RL, HLA-DRA	30	2.38138e-13	Overexpressed in the "PDL1-high" group
GO:0002697	regulation of immune effector process	MICB, TNF, IL27RA, CD8B, C3, KLRK1, APOBEC3G, IL15, IL7R, APOBEC3F, TGFB1, B2M, SH2D1A, NOD2, HMOX1, TAP2, IFNG, FCER1G, IL1B, TRAF6, LAG3, ICAM1, PTPRC, IL6, CRTAM, GIMAP5, TNFSF4, MALT1, SERPING1, CD40, GIMAP1, DDX58, CD37, UNC13D, TNFSF12-TNFSF13, SASH3	36	4.5676e-13	Overexpressed in the "PDL1-high" group
GO:0048002	antigen processing and presentation of peptide antigen	HLA-A, IFI30, HLA-C, HLA-B, HLA-E, CALR, HLA-DMA, HLA-G, CD74, B2M, HLA-F, TAPBP, SLC11A1, TAP2, FCER1G, MR1, TRAF6, TAPBPL, HLA-DOA, HLA-DRA	19	5.44745e-13	Overexpressed in the "PDL1-high" group
GO:0030098	lymphocyte differentiation	GPR183, CD8A, PTPN22, IL15, IL7R, HLA-DMA, ADA, TGFB1, CD74, FLT3LG, VCAM1, BAK1, DOCK2, BCL11B, ZAP70, BCL3, CD4, FAS, BLNK, PTPRC, GIMAP5, CD3D, IKZF1, IL7, CD3E, RELB, EOMES, MALT1, ITGA4, NFAM1, GIMAP1, CARD11, LCK, PLCG2, IRF1, CD79A	36	8.84484e-13	Overexpressed in the "PDL1-high" group
GO:0002683	negative regulation of immune system process	MICB, LST1, IL27RA, ADORA2A, GREM1, IL7R, ADA, TGFB1, CD74, GPX1, CASP3, NOD2, HMOX1, IL4R, UBASH3A, FAS, INPP5D, PAG1, LAG3, PTPRC, GIMAP5, IL2RA, SLA2, CTLA4, SERPING1, IDO1, GIMAP1, TIGIT, INHBA, LAX1, CD274, VSIG4	32	9.98859e-13	Overexpressed in the "PDL1-high" group
GO:0050670	regulation of lymphocyte proliferation	LST1, IL18, IL15, ADA, TGFB1, VCAM1, CASP3, IFNG, ZAP70, IL1B, INPP5D, CD5, EBI3, PTPRC, IL6, IL2RA, CD3E, IL7, CTLA4, IDO1, CD40, CARD11, CD38, PRKCQ, CORO1A, TNFSF13B, CD80, NCK1, CD274, RIPK2, VSIG4, SASH3	32	9.98859e-13	Overexpressed in the "PDL1-high" group
GO:0002237	response to molecule of bacterial origin	CCL2, TLR2, NFKBIA, TLR4, CCL5, GCH1, B2M, IL12RB2, SLC11A1, NOD2, MYD88, CYP27B1, TAP2, IL1B, SERPINA1, IL6, CARD9, LY96, SOCS3, SOCS1, MALT1, IDO1, IL6R, STAT1, MAPK1, PLA2G4A, ADM, PLCG2, RIPK2, SELE, CD14, PTAFR	32	2.99914e-12	Overexpressed in the "PDL1-high" group
GO:0002822	regulation of adaptive immune response based on somatic recombination of immune receptors built from immunoglobulin superfamily domains	IL27RA, C3, IL7R, ADA, TGFB1, B2M, SLC11A1, NOD2, TAP2, IL4R, IFNG, FCER1G, IL1B, TRAF6, PTPRC, GIMAP5, MALT1, IDO1, CD40, GIMAP1, CD86, CD80, TNFSF13B, TNFSF12-TNFSF13, SASH3	25	7.21066e-12	Overexpressed in the "PDL1-high" group
GO:0045580	regulation of T cell differentiation	PTPRC, IL2RA, GIMAP5, IKZF1, IL7, CTLA4, IL15, IL7R, HLA-DMA, ADA, CD74, GIMAP1, CD83, CARD11, CD86, CD80, IL4R, CD2, ZAP70, VNN1, IL2RG, IRF4, HLA-DOA, SASH3	24	8.5361e-12	Overexpressed in the "PDL1-high" group
GO:0045621	positive regulation of lymphocyte differentiation	PTPRC, IL2RA, GIMAP5, IKZF1, IL7, IL7R, HLA-DMA, ADA, CD74, GIMAP1, CD83, CD86, CD80, IL4R, ZAP70, VNN1, IL2RG, INPP5D, SASH3, CD27	20	8.74753e-12	Overexpressed in the "PDL1-high" group
GO:0002819	regulation of adaptive immune response	IL27RA, C3, IL7R, ADA, TGFB1, B2M, SLC11A1, NOD2, TAP2, IL4R, IFNG, FCER1G, IL1B, TRAF6, PTPRC, GIMAP5, MALT1, IDO1, CD40, GIMAP1, CD86, CD80, TNFSF13B, TNFSF12-TNFSF13, SASH3	25	1.15695e-11	Overexpressed in the "PDL1-high" group
GO:0043123	positive regulation of I-kappaB kinase/NF-kappaB cascade	TNF, LITAF, SLC20A1, TLR3, TLR4, NOD2, MYD88, MIER1, HMOX1, CASP8, TICAM2, TGM2, IL1B, CASP1, TRAF6, LTB, SECTM1, CARD9, BST2, GOLT1B, MALT1, PIM2, CD40, LGALS9, FLNA, TRADD, TRIM38, APOL3, CARD11, NUP62, ATP2C1, RIPK2, NEK6	33	2.06401e-11	Overexpressed in the "PDL1-high" group
GO:0031349	positive regulation of defense response	OSMR, C3, KLRK1, TLR2, NFKBIA, TLR3, TLR4, CCL5, TLR7, TLR8, NOD2, SH2D1A, MYD88, TGM2, FCER1G, LAG3, IRAK2, CRTAM, IL6, CARD9, GIMAP5, IDO1, GIMAP1, OSM, PLA2G4A, IRF7, RIPK2, CLEC7A	28	3.80169e-11	Overexpressed in the "PDL1-high" group
GO:0030097	hemopoiesis	CD8A, MMP9, PTPN22, IL15, HLA-DMA, TGFB1, FLT3LG, BAK1, CASP8, FAS, CD3D, LYN, TTC7A, CD3E, RELB, EOMES, IFI16, NFAM1, OSTM1, MYH9, CARD11, INHBA, LCK, GPR183, TNF, CSF1, IL7R, CD74, ADA, VCAM1, DOCK2, BCL11B, ZAP70, BCL3, SH2B3, CD4, TRAF6, BLNK, PTPRC, GIMAP5, PLEK, IKZF1, IL7, HCLS1, MYO1E, MALT1, ITGA4, SOD2, GIMAP1, DNASE2, PLCG2, IRF8, IRF1, IRF4, CD79A	55	4.65931e-11	Overexpressed in the "PDL1-high" group
GO:0043122	regulation of I-kappaB kinase/NF-kappaB cascade	TNF, LITAF, SLC20A1, TLR3, TLR4, NOD2, MYD88, MIER1, HMOX1, CASP8, TICAM2, TGM2, IL1B, CASP1, TRAF6, LTB, SECTM1, CARD9, BST2, GOLT1B, MALT1, PIM2, CD40, LGALS9, FLNA, TRADD, TRIM38, APOL3, CARD11, NUP62, ATP2C1, RIPK2, TNFAIP3, NEK6	34	7.8102e-11	Overexpressed in the "PDL1-high" group
GO:0048534	hemopoietic or lymphoid organ development	CD8A, MMP9, PTPN22, NFKB2, IL15, HLA-DMA, TGFB1, FLT3LG, BAK1, CASP8, FAS, LTB, CD3D, LYN, TTC7A, CD3E, RELB, EOMES, IFI16, NFAM1, OSTM1, MYH9, CARD11, INHBA, LCK, GPR183, TNF, CSF1, IL7R, CD74, ADA, VCAM1, DOCK2, BCL11B, ZAP70, BCL3, SH2B3, CD4, TRAF6, BLNK, PTPRC, GIMAP5, PLEK, IKZF1, IL7, HCLS1, MYO1E, MALT1, ITGA4, GIMAP1, SOD2, DNASE2, CXCL13, PLCG2, IRF8, IRF1, IRF4, CD79A	58	8.13278e-11	Overexpressed in the "PDL1-high" group
GO:0010740	positive regulation of protein kinase cascade	TNF, SLC20A1, LITAF, TLR3, TLR4, TGFB1, GPX1, NOD2, MYD88, MIER1, HMOX1, IFNG, CASP8, TGM2, TICAM2, IL1B, CASP1, TRAF6, LTB, CD27, SECTM1, PTPRC, IL6, CARD9, BST2, LYN, GOLT1B, HCLS1, TAOK3, MALT1, PIM2, IL6R, CD40, LGALS9, FLNA, TRADD, OSM, TRIM38, APOL3, CARD11, NUP62, ATP2C1, RIPK2, NEK6	44	8.3667e-11	Overexpressed in the "PDL1-high" group
GO:0070665	positive regulation of leukocyte proliferation	PTPRC, IL6, IL2RA, IL7, CD3E, CSF1, IL18, CD40, IL15, ADA, VCAM1, CARD11, CD38, PRKCQ, CORO1A, TNFSF13B, CD80, NCK1, IFNG, ZAP70, RIPK2, IL1B, SASH3, EBI3	24	8.90579e-11	Overexpressed in the "PDL1-high" group
GO:0032946	positive regulation of mononuclear cell proliferation	PTPRC, IL6, IL2RA, IL7, CD3E, CSF1, IL18, CD40, IL15, ADA, VCAM1, CARD11, CD38, PRKCQ, CORO1A, TNFSF13B, CD80, NCK1, IFNG, ZAP70, RIPK2, IL1B, SASH3, EBI3	24	8.90579e-11	Overexpressed in the "PDL1-high" group
GO:0006968	cellular defense response	PRF1, ADORA2A, CXCL9, NCF1C, TRD@, CCL5, SH2D1A, TRAC, TAP2, TYROBP, TCIRG1, ITK, C5AR1, NCF2, LY96, NCF1, GNLY, TRAT1, HLA-G, LSP1, LILRB2, CD19, KLRG1, CCR5, CCR2, MNDA, CLEC5A	25	1.02314e-10	Overexpressed in the "PDL1-high" group
GO:0045582	positive regulation of T cell differentiation	PTPRC, GIMAP5, IL2RA, IKZF1, IL7, IL7R, HLA-DMA, ADA, CD74, GIMAP1, CD83, CD86, CD80, IL4R, ZAP70, VNN1, IL2RG, SASH3	18	1.75442e-10	Overexpressed in the "PDL1-high" group
GO:0042035	regulation of cytokine biosynthetic process	TNF, TLR1, TLR3, TLR4, TLR7, TLR8, HMOX1, IFNG, BCL3, IL1B, CD4, INPP5D, TRAF6, LTB, LAG3, EBI3, IL6, CARD9, CEBPB, CD3E, PRKCQ, INHBA, CARD11, CD86, CD80, IRF1, IRF4	27	3.27409e-10	Overexpressed in the "PDL1-high" group
GO:0050851	antigen receptor-mediated signaling pathway	PTPRC, LYN, CD3E, SLA2, CD247, PTPN22, MALT1, NFAM1, MAPK1, LAT2, CD19, FYN, LAX1, PLCG2, ZAP70, RIPK2, CD79A, TRAF6	18	3.32103e-10	Overexpressed in the "PDL1-high" group
GO:0050671	positive regulation of lymphocyte proliferation	PTPRC, IL6, IL2RA, CD3E, IL7, IL18, CD40, IL15, ADA, VCAM1, CARD11, CD38, PRKCQ, CORO1A, TNFSF13B, CD80, NCK1, IFNG, ZAP70, RIPK2, IL1B, SASH3, EBI3	23	4.22157e-10	Overexpressed in the "PDL1-high" group
GO:0002274	myeloid leukocyte activation	SBNO2, GIMAP5, LYN, CSF1, RELB, TLR1, TLR2, TLR3, MYO1F, TLR4, TLR7, TGFB1, GIMAP1, CD48, LAT, SLC11A1, LAT2, VAMP7, IRF4, TRAF6, LCP2	21	4.43124e-10	Overexpressed in the "PDL1-high" group
GO:0030217	T cell differentiation	CD8A, PTPN22, IL15, IL7R, HLA-DMA, TGFB1, CD74, DOCK2, BCL11B, ZAP70, BCL3, CD4, FAS, PTPRC, GIMAP5, IKZF1, CD3D, CD3E, IL7, RELB, EOMES, GIMAP1, CARD11, LCK, IRF1	25	4.83494e-10	Overexpressed in the "PDL1-high" group
GO:0051240	positive regulation of multicellular organismal process	IL27RA, IL18, PTGS1, TLR2, TLR3, TLR4, TLR7, TGFB1, NOD2, MYD88, SLC1A3, HMOX1, IFNG, IL1B, CASP1, LTB, CD40, IL6R, NFAM1, CARD11, CD83, CD38, HIF1A, ADM, RIPK2, TNF, CCL2, PANX1, ADORA2A, CSF1, KLRK1, CCL5, ADA, SLC11A1, BCL3, FCER1G, TRAF6, COL4A4, IL6, CARD9, GIMAP5, IKZF1, SPHK1, MALT1, IDO1, TRADD, GIMAP1, TIGIT, DDX58, PLA2G4A, ALOX5, CLEC7A, CD14, SASH3	54	5.37354e-10	Overexpressed in the "PDL1-high" group
GO:0002824	positive regulation of adaptive immune response based on somatic recombination of immune receptors built from immunoglobulin superfamily domains	PTPRC, GIMAP5, IL27RA, C3, MALT1, IDO1, ADA, GIMAP1, B2M, SLC11A1, NOD2, TNFSF13B, TAP2, IL1B, FCER1G, TRAF6, SASH3	17	5.64267e-10	Overexpressed in the "PDL1-high" group
GO:0019724	B cell mediated immunity	CR2, C3, SLA2, SERPING1, C1R, LY9, C1S, C1QC, HLA-DMA, TLR8, CD74, C1QA, C1QB, NOD2, MYD88, C1RL, BCL3, FCER1G, FAS, INPP5D, C2, CD27, HLA-DRA	23	6.37692e-10	Overexpressed in the "PDL1-high" group
GO:0002703	regulation of leukocyte mediated immunity	PTPRC, CRTAM, GIMAP5, IL27RA, C3, KLRK1, MALT1, CD40, IL7R, TGFB1, B2M, GIMAP1, SH2D1A, NOD2, UNC13D, TAP2, HMOX1, IFNG, IL1B, FCER1G, TNFSF12-TNFSF13, TRAF6, SASH3, LAG3	24	6.84444e-10	Overexpressed in the "PDL1-high" group
GO:0002520	immune system development	CD8A, MMP9, PTPN22, NFKB2, IL15, HLA-DMA, TGFB1, FLT3LG, BAK1, CASP8, FAS, LTB, CD3D, LYN, TTC7A, CD3E, RELB, EOMES, IFI16, NFAM1, OSTM1, MYH9, CARD11, INHBA, LCK, GPR183, TNF, CSF1, IL7R, CD74, ADA, VCAM1, DOCK2, BCL11B, ZAP70, BCL3, SH2B3, CD4, TRAF6, BLNK, PTPRC, GIMAP5, PLEK, IKZF1, IL7, HCLS1, MYO1E, MALT1, ITGA4, GIMAP1, SOD2, DNASE2, CXCL13, PLCG2, IRF8, IRF1, IRF4, CD79A	58	9.14689e-10	Overexpressed in the "PDL1-high" group
GO:0042129	regulation of T cell proliferation	PTPRC, IL6, IL2RA, CD3E, IL18, CTLA4, IDO1, IL15, TGFB1, VCAM1, CARD11, PRKCQ, CORO1A, CASP3, TNFSF13B, CD80, NCK1, CD274, IFNG, ZAP70, RIPK2, IL1B, VSIG4, EBI3	24	9.97823e-10	Overexpressed in the "PDL1-high" group
GO:0002821	positive regulation of adaptive immune response	PTPRC, GIMAP5, IL27RA, C3, MALT1, IDO1, ADA, GIMAP1, B2M, SLC11A1, NOD2, TNFSF13B, TAP2, IL1B, FCER1G, TRAF6, SASH3	17	1.07057e-09	Overexpressed in the "PDL1-high" group
GO:0042108	positive regulation of cytokine biosynthetic process	TNF, CD3E, TLR1, TLR3, TLR4, TLR7, TLR8, CARD11, PRKCQ, CD86, CD80, HMOX1, IFNG, IRF1, BCL3, IL1B, CD4, IRF4, TRAF6, LTB, EBI3	21	1.11282e-09	Overexpressed in the "PDL1-high" group
GO:0009967	positive regulation of signal transduction	SLC20A1, CD8A, PRRX1, TLR3, TLR4, ZEB2, TGFB1, GPX1, NOD2, MYD88, MIER1, HMOX1, IFNG, CASP8, TICAM2, IL1B, CASP1, LTB, BST2, LYN, CD3E, GOLT1B, CD40, IL6R, PIM2, NFAM1, FLNA, TRAT1, OSM, CARD11, TRIM38, HIF1A, CD80, ATP2C1, LCK, RIPK2, NEK6, TNF, LITAF, CSF1, ADA, CYP27B1, ZAP70, TGM2, CD4, TRAF6, CD27, SECTM1, PTPRC, IL6, FLT1, CARD9, HCLS1, TAOK3, MALT1, LGALS9, TRADD, P2RX5, APOL3, NUP62	60	1.68408e-09	Overexpressed in the "PDL1-high" group
GO:0002706	regulation of lymphocyte mediated immunity	PTPRC, CRTAM, GIMAP5, IL27RA, C3, KLRK1, MALT1, CD40, IL7R, TGFB1, B2M, GIMAP1, SH2D1A, NOD2, TAP2, IFNG, IL1B, FCER1G, TNFSF12-TNFSF13, TRAF6, SASH3, LAG3	22	1.94864e-09	Overexpressed in the "PDL1-high" group
GO:0010647	positive regulation of cell communication	SLC20A1, CD8A, PRRX1, TLR3, TLR4, ZEB2, TGFB1, GPX1, NOD2, MYD88, SLC1A3, MIER1, HMOX1, IFNG, CASP8, TICAM2, IL1B, CASP1, LTB, BST2, LYN, CD3E, GOLT1B, CD40, IL6R, PIM2, NFAM1, FLNA, TRAT1, OSM, CARD11, TRIM38, HIF1A, CD80, ATP2C1, LCK, RIPK2, NEK6, CCL2, TNF, LITAF, ADORA2A, CSF1, ADA, CYP27B1, ZAP70, TGM2, CD4, TRAF6, CD27, COL4A4, PTPRC, SECTM1, IL6, FLT1, CARD9, HCLS1, TAOK3, MALT1, LGALS9, T…	64	2.89639e-09	Overexpressed in the "PDL1-high" group
GO:0050864	regulation of B cell activation	PTPRC, IL6, IL27RA, IL7, SLA2, NFAM1, CD40, TGFB1, ADA, CARD11, INHBA, CD38, CASP3, TNFSF13B, IFNG, IL2RG, TNFSF12-TNFSF13, FAS, INPP5D, SASH3, CD27	21	3.98068e-09	Overexpressed in the "PDL1-high" group
GO:0050866	negative regulation of cell activation	IL2RA, LST1, GIMAP5, ADORA2A, SLA2, CTLA4, IDO1, CD74, TGFB1, GIMAP1, TIGIT, INHBA, CASP3, LAX1, APOE, HMOX1, IL4R, CD274, FAS, INPP5D, VSIG4, PAG1, LAG3	23	4.27617e-09	Overexpressed in the "PDL1-high" group
GO:0032496	response to lipopolysaccharide	CCL2, NFKBIA, TLR4, CCL5, GCH1, IL12RB2, SLC11A1, NOD2, CYP27B1, MYD88, IL1B, SERPINA1, LY96, SOCS3, SOCS1, IL6R, IDO1, STAT1, MAPK1, PLA2G4A, ADM, PLCG2, RIPK2, SELE, CD14, PTAFR	26	4.70258e-09	Overexpressed in the "PDL1-high" group
GO:0007626	locomotory behavior	IL16, UCHL1, HEXB, CXCR3, CXCL11, CXCL10, CCRL2, CXCR4, ROBO1, IFNG, IL1B, C5AR1, CMKLR1, IL6R, PLAUR, MAPK1, CCR8, CCR7, CCR5, CCR2, PTAFR, C3AR1, CCL3, CCL2, CYSLTR1, ADORA2A, CCR1, FPR1, CXCL9, CCL8, FPR3, ITGB2, CCL5, CCL4, ITGAM, CCL22, DOCK2, TYMP, RAC2, CKLF, APBA2, IL6, RNASE2, MAP2K1, ANKH, CCL18, SOD2, CCL11, CORO1A, CCL13, CXCL13, CXCL16, CMTM7, XCL1, CMTM3, PLAU	56	5.29026e-09	Overexpressed in the "PDL1-high" group
GO:0046635	positive regulation of alpha-beta T cell activation	PTPRC, GIMAP5, IKZF1, CD3E, ADA, GIMAP1, CD83, CD86, CD80, IL4R, ZAP70, RIPK2, IL2RG, SASH3, EBI3	15	5.85292e-09	Overexpressed in the "PDL1-high" group
GO:0002695	negative regulation of leukocyte activation	LST1, GIMAP5, IL2RA, ADORA2A, SLA2, CTLA4, IDO1, CD74, TGFB1, GIMAP1, TIGIT, INHBA, CASP3, LAX1, HMOX1, IL4R, CD274, FAS, INPP5D, VSIG4, PAG1, LAG3	22	6.16362e-09	Overexpressed in the "PDL1-high" group
GO:0032663	regulation of interleukin-2 production	CARD9, CD3E, MALT1, CD83, PRKCQ, CARD11, CD86, CD80, RIPK2, IL1B, CD4, IRF4, TRAF6, VSIG4, LAG3, SASH3	16	6.34609e-09	Overexpressed in the "PDL1-high" group
GO:0034097	response to cytokine stimulus	IL1R1, KYNU, OSMR, ACP5, CCL5, GCH1, IL12RB2, SLC11A1, CASP3, CYP27B1, MYD88, CASP8, SERPINA1, CIITA, IRAK2, SOCS3, SOCS1, IL6R, STAT1, STAT3, JUNB, CD38, CORO1A, CXCL16, RIPK2, SELE	26	8.51275e-09	Overexpressed in the "PDL1-high" group
GO:0042102	positive regulation of T cell proliferation	PTPRC, IL6, IL2RA, CD3E, IL18, IL15, VCAM1, CARD11, PRKCQ, CORO1A, TNFSF13B, CD80, NCK1, IFNG, ZAP70, RIPK2, IL1B, EBI3	18	8.6838e-09	Overexpressed in the "PDL1-high" group
GO:0007243	protein kinase cascade	STK38, TLR1, TLR2, TLR3, TNFSF14, TLR4, TLR7, TLR8, BTK, NLRC3, CXCR4, MDFIC, HMOX1, IFNG, TICAM2, IL1B, SIK1, IRAK2, C5AR1, LY96, SOCS3, SOCS1, DAPK1, OSM, MAPK1, DOK1, LAX1, CCR2, TXK, LRRK2, CCL2, TNF, NMI, GNAI2, STK17B, DUSP10, FPR1, MAP4K1, NFKBIA, STK17A, CD74, AZI2, STAT4, RASGRP3, PTK2B, ZAP70, BCL3, TRAF6, CD27, FYB, PTPRC, CCM2, FLT1, PLEK, MAP2K1, TAOK3, MALT1, OXSR1, STAT1, STAT3, ST…	68	9.72141e-09	Overexpressed in the "PDL1-high" group
GO:0009617	response to bacterium	CCL2, TNF, IL27RA, FGR, TLR2, NFKBIA, TLR3, TLR4, CCL5, GCH1, B2M, IL12RB2, SLC11A1, GPX1, NOD2, MYD88, CYP27B1, HAMP, TAP2, IFNG, BCL3, IL1B, SERPINA1, IL6, CARD9, SOCS3, LY96, HCK, GNLY, SOCS1, LYZ, MYO1F, MALT1, IDO1, IL6R, STAT1, MAPK1, PLA2G4A, ADM, PLCG2, RIPK2, SELE, PTAFR, CD14	44	1.03506e-08	Overexpressed in the "PDL1-high" group
GO:0051250	negative regulation of lymphocyte activation	LST1, GIMAP5, IL2RA, ADORA2A, SLA2, CTLA4, IDO1, CD74, TGFB1, GIMAP1, TIGIT, INHBA, CASP3, LAX1, IL4R, CD274, FAS, INPP5D, VSIG4, PAG1, LAG3	21	1.27419e-08	Overexpressed in the "PDL1-high" group
GO:0016064	immunoglobulin mediated immune response	CR2, C3, SERPING1, C1R, LY9, C1S, C1QC, HLA-DMA, TLR8, CD74, C1QA, C1QB, NOD2, MYD88, C1RL, BCL3, FCER1G, INPP5D, C2, CD27, HLA-DRA	21	1.27419e-08	Overexpressed in the "PDL1-high" group
GO:0045088	regulation of innate immune response	IRAK2, CRTAM, CARD9, GIMAP5, KLRK1, TLR2, NFKBIA, TLR3, MYO1F, SAMHD1, SERPING1, TLR4, TLR7, TLR8, GIMAP1, SH2D1A, NOD2, MYD88, RIPK2, CLEC7A, LAG3	21	1.27419e-08	Overexpressed in the "PDL1-high" group
GO:0007242	intracellular signaling cascade	RAB9A, ADCY7, STK38, TLR1, TLR2, TNFSF14, TLR3, TLR4, TLR7, RGL1, TLR8, BTK, HMHA1, ARL11, NLRC3, MDFIC, APOE, IFNG, RRAS, IL1B, GNG2, RAPGEF1, PAG1, RAB27A, GTPBP2, C5AR1, GNB1L, SOCS3, PIK3CD, SOCS1, PPARGC1B, TNS3, MAPK1, LAT2, RASGRF2, ACAP1, CCR2, SDCBP, ASB2, LRRK2, LRRK1, RAB7A, CCL2, GNAI2, ADORA2A, ARFRP1, SIPA1, STK17B, DUSP10, MAP4K1, NFKBIA, MYO9B, ABCA1, STK17A, CHEK2, CALR, AZI2, CD…	169	1.3463e-08	Overexpressed in the "PDL1-high" group
GO:0002478	antigen processing and presentation of exogenous peptide antigen	TAP2, IFI30, FCER1G, TRAF6, HLA-DOA, HLA-DMA, CD74, HLA-DRA, TAPBP, B2M	10	1.50882e-08	Overexpressed in the "PDL1-high" group
GO:0046634	regulation of alpha-beta T cell activation	PTPRC, GIMAP5, IKZF1, ADORA2A, CD3E, ADA, GIMAP1, CD83, CD86, CD80, IL4R, ZAP70, RIPK2, IL2RG, IRF4, SASH3, EBI3	17	1.69816e-08	Overexpressed in the "PDL1-high" group
GO:0019884	antigen processing and presentation of exogenous antigen	PSME1, TAP2, IFI30, FCER1G, TRAF6, HLA-DOA, HLA-DMA, CD74, HLA-DRA, TAPBP, B2M	11	2.04053e-08	Overexpressed in the "PDL1-high" group
GO:0002700	regulation of production of molecular mediator of immune response	PTPRC, IL6, TNF, TNFSF4, GIMAP5, IL27RA, MALT1, CD40, TGFB1, GIMAP1, NOD2, CD37, HMOX1, IFNG, FCER1G, TNFSF12-TNFSF13, TRAF6, SASH3	18	2.17399e-08	Overexpressed in the "PDL1-high" group
GO:0043067	regulation of programmed cell death	MMP9, TLR2, TNFSF14, EIF5A, FOXO1, TLR4, TGFB1, BTK, BAK1, MYD88, ATG5, APOE, IFNG, VNN1, IL1B, FAS, MX1, RAB27A, CRTAM, CD3E, SOCS3, BCL2A1, PIM1, PIM2, CD38, MAPK1, UNC13D, RASGRF2, TNFAIP8, RIPK2, TNFAIP3, LRRK2, FGD2, TRAF1, TMX1, IFIH1, CCL2, ADORA2A, STK17B, NFKBIA, CD70, CHEK2, STK17A, CALR, ADA, CD74, VDR, TRAF6, RUNX3, HERPUD1, CARD9, SPHK1, MALT1, SLAMF7, CARD6, VAV1, ATM, TRADD, PLA2G4…	119	2.9618e-08	Overexpressed in the "PDL1-high" group
GO:0010941	regulation of cell death	MMP9, TLR2, TNFSF14, EIF5A, FOXO1, TLR4, TGFB1, BTK, BAK1, MYD88, ATG5, APOE, IFNG, VNN1, IL1B, FAS, MX1, RAB27A, CRTAM, CD3E, SOCS3, BCL2A1, PIM1, PIM2, CD38, MAPK1, UNC13D, RASGRF2, TNFAIP8, RIPK2, TNFAIP3, LRRK2, FGD2, TRAF1, TMX1, IFIH1, CCL2, ADORA2A, STK17B, NFKBIA, CD70, CHEK2, STK17A, CALR, ADA, CD74, VDR, TRAF6, RUNX3, HERPUD1, CARD9, SPHK1, MALT1, SLAMF7, CARD6, VAV1, ATM, TRADD, PLA2G4…	119	3.74334e-08	Overexpressed in the "PDL1-high" group
GO:0006917	induction of apoptosis	TLR2, TNFSF14, EIF5A, TGFB1, BTK, ARHGAP4, GPX1, BAK1, CASP3, CASP4, APOE, HMOX1, CASP8, FAS, CASP1, MX1, LTB, RAB27A, CRTAM, CD3E, MBD4, IFI16, DAPK1, MAPK1, INHBA, TNFRSF9, CD38, UNC13D, RASGRF2, LCK, ERN1, TNFSF12-TNFSF13, FGD2, TNF, ADORA2A, STK17B, CD70, STK17A, CHEK2, GCH1, VDR, SH3GLB1, CD2, TGM2, BCL3, TRAF6, CD5, RUNX3, CD27, CEBPB, MAL, SLAMF7, STAT1, VAV1, ATM, TRADD, PLEKHF1, CASP10, …	60	3.8591e-08	Overexpressed in the "PDL1-high" group
GO:0012502	induction of programmed cell death	TLR2, TNFSF14, EIF5A, TGFB1, BTK, ARHGAP4, GPX1, BAK1, CASP3, CASP4, APOE, HMOX1, CASP8, FAS, CASP1, MX1, LTB, RAB27A, CRTAM, CD3E, MBD4, IFI16, DAPK1, MAPK1, INHBA, TNFRSF9, CD38, UNC13D, RASGRF2, LCK, ERN1, TNFSF12-TNFSF13, FGD2, TNF, ADORA2A, STK17B, CD70, STK17A, CHEK2, GCH1, VDR, SH3GLB1, CD2, TGM2, BCL3, TRAF6, CD5, RUNX3, CD27, CEBPB, MAL, SLAMF7, STAT1, VAV1, ATM, TRADD, PLEKHF1, CASP10, …	60	4.36944e-08	Overexpressed in the "PDL1-high" group
GO:0002285	lymphocyte activation during immune response	ICAM1, GPR183, SLC11A1, ITGAL, UNC13D, RELB, PLCG2, EOMES, BCL3, ADA, LCP1, RAB27A	12	4.42091e-08	Overexpressed in the "PDL1-high" group
GO:0002705	positive regulation of leukocyte mediated immunity	PTPRC, CRTAM, GIMAP5, C3, KLRK1, MALT1, GIMAP1, B2M, NOD2, SH2D1A, TAP2, IL1B, FCER1G, TRAF6, LAG3, SASH3	16	5.40218e-08	Overexpressed in the "PDL1-high" group
GO:0002708	positive regulation of lymphocyte mediated immunity	PTPRC, CRTAM, GIMAP5, C3, KLRK1, MALT1, GIMAP1, B2M, NOD2, SH2D1A, TAP2, IL1B, FCER1G, TRAF6, LAG3, SASH3	16	5.40218e-08	Overexpressed in the "PDL1-high" group
GO:0032760	positive regulation of tumor necrosis factor production	NOD2, CARD9, MYD88, TLR2, FCER1G, TLR3, RIPK2, TLR4, CLEC7A, SASH3, CD14	11	5.63424e-08	Overexpressed in the "PDL1-high" group
GO:0042981	regulation of apoptosis	MMP9, TLR2, TNFSF14, FOXO1, EIF5A, TLR4, TGFB1, BTK, BAK1, MYD88, ATG5, APOE, IFNG, VNN1, IL1B, FAS, MX1, RAB27A, CRTAM, CD3E, SOCS3, BCL2A1, PIM1, PIM2, CD38, MAPK1, UNC13D, RASGRF2, TNFAIP8, RIPK2, TNFAIP3, TRAF1, FGD2, TMX1, IFIH1, CCL2, ADORA2A, STK17B, NFKBIA, CD70, CHEK2, STK17A, CALR, ADA, CD74, VDR, TRAF6, RUNX3, HERPUD1, CARD9, SPHK1, MALT1, SLAMF7, CARD6, VAV1, ATM, TRADD, PLA2G4A, NUP6…	117	5.98981e-08	Overexpressed in the "PDL1-high" group
GO:0032649	regulation of interferon-gamma production	GIMAP5, IL27RA, IL18, KLRK1, TLR3, TLR7, TLR8, GIMAP1, INHBA, SLC11A1, NOD2, RIPK2, BCL3, EBI3, SASH3	15	6.27775e-08	Overexpressed in the "PDL1-high" group
GO:0010627	regulation of protein kinase cascade	SLC20A1, TLR3, TLR4, ZEB2, TGFB1, GPX1, NOD2, MYD88, MIER1, MDFIC, HMOX1, CASP8, IFNG, TICAM2, IL1B, CASP1, LTB, LYN, BST2, GOLT1B, SOCS1, CD40, IL6R, PIM2, FLNA, OSM, TRIM38, CARD11, ATP2C1, RIPK2, TNFAIP3, NEK6, TNF, LITAF, MAP4K1, PTK2B, TGM2, TRAF6, CD27, SECTM1, PTPRC, IL6, CARD9, HCLS1, TAOK3, MALT1, LGALS9, TRADD, APOL3, NUP62	50	6.96006e-08	Overexpressed in the "PDL1-high" group
GO:0032943	mononuclear cell proliferation	PTPRC, CRTAM, TNFSF4, ELF4, TNFSF14, MALT1, CD40, IL15, IL7R, ITGAM, TGFB1, SLC11A1, DOCK2, CD86, CXCR4, FYN, RIPK2, CD79A	18	7.61547e-08	Overexpressed in the "PDL1-high" group
GO:0070661	leukocyte proliferation	PTPRC, CRTAM, TNFSF4, ELF4, TNFSF14, MALT1, CD40, IL15, IL7R, ITGAM, TGFB1, SLC11A1, DOCK2, CD86, CXCR4, FYN, RIPK2, CD79A	18	7.61547e-08	Overexpressed in the "PDL1-high" group
GO:0043068	positive regulation of programmed cell death	MMP9, TLR2, TNFSF14, EIF5A, TLR4, TGFB1, BTK, ARHGAP4, BAK1, GPX1, CASP3, CASP4, APOE, HMOX1, IFNG, CASP8, IL1B, FAS, CASP1, MX1, LTB, RAB27A, CRTAM, CD3E, MBD4, IFI16, DAPK1, MAPK1, CD38, INHBA, TNFRSF9, UNC13D, RASGRF2, LCK, ERN1, RIPK2, TNFSF12-TNFSF13, LRRK2, FGD2, TNF, ADORA2A, STK17B, CD70, STK17A, CHEK2, GCH1, VDR, SH3GLB1, CD2, TGM2, BCL3, PPP3CC, INPP5D, TRAF6, CD5, RUNX3, CD27, PTPRC, I…	73	1.0305e-07	Overexpressed in the "PDL1-high" group
GO:0042127	regulation of cell proliferation	RARRES3, RARRES1, OSMR, IL18, PTGS1, FOXO1, EIF5A, IL15, TGFB1, CXCL10, WNT2, MYD88, APOE, IFNG, SERPINE1, IL1B, EBI3, CD3E, CD40, TNS3, MAPK1, VEGFC, CD38, HIF1A, CD33, RIPK2, VSIG4, EMP3, LST1, CCL2, IFITM1, GNAI2, ADORA2A, ST8SIA1, IFI30, NFKBIA, CALR, ADA, IL12RB2, VDR, IL12RB1, RAC2, ZAP70, RUNX3, PTPN6, SPHK1, SLAMF1, PLA2G4A, CORO1A, ATF3, NUP62, ETS1, CD274, PLAU, SASH3, PRRX1, SKAP2, FLT…	114	1.17006e-07	Overexpressed in the "PDL1-high" group
GO:0042098	T cell proliferation	PTPRC, CRTAM, TNFSF4, ELF4, TNFSF14, MALT1, IL15, ITGAM, SLC11A1, DOCK2, CD86, FYN, CXCR4, RIPK2	14	1.17792e-07	Overexpressed in the "PDL1-high" group
GO:0010942	positive regulation of cell death	MMP9, TLR2, TNFSF14, EIF5A, TLR4, TGFB1, BTK, ARHGAP4, BAK1, GPX1, CASP3, CASP4, APOE, HMOX1, IFNG, CASP8, IL1B, FAS, CASP1, MX1, LTB, RAB27A, CRTAM, CD3E, MBD4, IFI16, DAPK1, MAPK1, CD38, INHBA, TNFRSF9, UNC13D, RASGRF2, LCK, ERN1, RIPK2, TNFSF12-TNFSF13, LRRK2, FGD2, TNF, ADORA2A, STK17B, CD70, STK17A, CHEK2, GCH1, VDR, SH3GLB1, CD2, TGM2, BCL3, PPP3CC, INPP5D, TRAF6, CD5, RUNX3, CD27, PTPRC, I…	73	1.23816e-07	Overexpressed in the "PDL1-high" group
GO:0032675	regulation of interleukin-6 production	IL6, CARD9, CEBPB, TNF, TLR1, TLR2, TLR3, TLR4, IL6R, TLR7, NOD2, IFNG, RIPK2, IL1B, INPP5D, TRAF6	16	1.36725e-07	Overexpressed in the "PDL1-high" group
GO:0045089	positive regulation of innate immune response	IRAK2, CRTAM, CARD9, GIMAP5, TLR2, KLRK1, NFKBIA, TLR3, TLR4, TLR7, TLR8, GIMAP1, NOD2, SH2D1A, MYD88, RIPK2, CLEC7A, LAG3	18	1.6363e-07	Overexpressed in the "PDL1-high" group
GO:0043065	positive regulation of apoptosis	MMP9, TLR2, TNFSF14, EIF5A, TLR4, TGFB1, BTK, ARHGAP4, BAK1, GPX1, CASP3, CASP4, APOE, HMOX1, IFNG, CASP8, IL1B, FAS, CASP1, MX1, LTB, RAB27A, CRTAM, CD3E, MBD4, IFI16, DAPK1, MAPK1, CD38, INHBA, TNFRSF9, UNC13D, RASGRF2, LCK, ERN1, RIPK2, TNFSF12-TNFSF13, FGD2, TNF, ADORA2A, STK17B, CD70, STK17A, CHEK2, GCH1, VDR, SH3GLB1, CD2, TGM2, BCL3, PPP3CC, INPP5D, TRAF6, CD5, RUNX3, CD27, PTPRC, IL2RA, C…	72	1.67865e-07	Overexpressed in the "PDL1-high" group
GO:0050900	leukocyte migration	ICAM1, IL6, TNF, CCL2, IL16, ITGB2, IL6R, MYH9, CCL5, ITGAM, VCAM1, CORO1A, DOCK2, CXCL16, CKLF, IFNG, IL1B, MSN, SELE, SELPLG	20	2.06766e-07	Overexpressed in the "PDL1-high" group
GO:0046651	lymphocyte proliferation	PTPRC, CRTAM, TNFSF4, ELF4, TNFSF14, MALT1, CD40, IL15, IL7R, ITGAM, SLC11A1, DOCK2, CD86, CXCR4, FYN, RIPK2, CD79A	17	2.31945e-07	Overexpressed in the "PDL1-high" group
GO:0050871	positive regulation of B cell activation	PTPRC, IL6, IL7, CD40, TGFB1, ADA, CARD11, CD38, TNFSF13B, IFNG, IL2RG, INPP5D, TNFSF12-TNFSF13, CD27, SASH3	15	2.74169e-07	Overexpressed in the "PDL1-high" group
GO:0002474	antigen processing and presentation of peptide antigen via MHC class I	TAP2, HLA-A, HLA-C, HLA-B, MR1, HLA-E, TAPBPL, CALR, HLA-G, TAPBP, B2M, HLA-F	11	3.09154e-07	Overexpressed in the "PDL1-high" group
GO:0012501	programmed cell death	STEAP3, TSPO, SGPP1, LY86, LOC643733, ARHGAP4, BAK1, GPX1, TMEM173, CASP3, CASP4, PAK2, ATG5, CXCR4, IFNG, BAG2, CASP8, IL1B, FAS, RNF34, CASP1, LTB, SGK1, YARS, GZMA, BCL2A1, GZMB, PIM2, GZMH, ELMO1, DDIT4, DAPK1, OSM, RNF130, RASGRF2, PKM2, LCK, TNFAIP8, ERN1, RIPK2, TNFSF12-TNFSF13, TNFAIP3, GADD45A, NEK6, TRAF1, FGD2, TNFRSF21, PRF1, TNF, LITAF, ADORA2A, STK17B, GPR65, NFKBIA, ITGB2, STK17A, …	92	4.21252e-07	Overexpressed in the "PDL1-high" group
GO:0008219	cell death	TSPO, MICB, TGFB1, SETX, BAK1, ATG5, IFNG, IL1B, FAS, RNF34, YARS, BCL2A1, OPTN, PIM2, DDIT4, RNF130, RASGRF2, TNFAIP8, RIPK2, TNFAIP3, NEK6, TRAF1, FGD2, LITAF, ADORA2A, STK17B, NFKBIA, ITGB2, STK17A, GREM1, TRIM69, TRAF6, SRGN, PTPN6, CARD6, VAV1, ATM, TRADD, DNASE2, SYNE1, APOL1, NUP62, CSRNP1, CYFIP2, EAF2, PARP4, IFI6, STEAP3, SGPP1, LY86, LOC643733, ARHGAP4, GPX1, TMEM173, CASP3, CASP4, PAK…	104	4.7462e-07	Overexpressed in the "PDL1-high" group
GO:0002699	positive regulation of immune effector process	PTPRC, CRTAM, GIMAP5, C3, KLRK1, MALT1, B2M, GIMAP1, NOD2, CD37, SH2D1A, TAP2, IL1B, FCER1G, TRAF6, LAG3, SASH3	17	4.89556e-07	Overexpressed in the "PDL1-high" group
GO:0016265	death	TSPO, MICB, TGFB1, SETX, BAK1, ATG5, IFNG, IL1B, FAS, RNF34, YARS, BCL2A1, OPTN, PIM2, DDIT4, RNF130, RASGRF2, TNFAIP8, RIPK2, TNFAIP3, NEK6, TRAF1, FGD2, LITAF, ADORA2A, STK17B, NFKBIA, ITGB2, STK17A, GREM1, TRIM69, TRAF6, SRGN, PTPN6, CARD6, VAV1, ATM, TRADD, DNASE2, SYNE1, APOL1, NUP62, CSRNP1, CYFIP2, EAF2, PARP4, IFI6, STEAP3, SGPP1, LY86, LOC643733, ARHGAP4, GPX1, TMEM173, CASP3, CASP4, PAK…	104	6.71615e-07	Overexpressed in the "PDL1-high" group
GO:0006915	apoptosis	STEAP3, TSPO, SGPP1, LY86, LOC643733, ARHGAP4, BAK1, GPX1, TMEM173, CASP3, CASP4, PAK2, ATG5, CXCR4, IFNG, BAG2, CASP8, IL1B, FAS, RNF34, CASP1, LTB, SGK1, YARS, GZMA, BCL2A1, GZMB, PIM2, GZMH, ELMO1, DDIT4, DAPK1, OSM, RNF130, RASGRF2, LCK, TNFAIP8, ERN1, RIPK2, TNFSF12-TNFSF13, TNFAIP3, GADD45A, NEK6, TRAF1, FGD2, TNFRSF21, PRF1, TNF, LITAF, ADORA2A, STK17B, GPR65, NFKBIA, ITGB2, STK17A, GREM1,…	90	7.80803e-07	Overexpressed in the "PDL1-high" group
GO:0006928	cell motion	CTHRC1, IL16, CAPZA2, ZEB2, CXCR3, TGFB1, WNT2, CD97, ACTR2, GPX1, ROBO1, CXCR4, IFNG, VNN1, IL1B, CAP1, MSN, VNN2, ICAM1, EGR2, IL6R, MYH9, ELMO1, PLAUR, TNS3, VEGFC, ARPC1B, HIF1A, BTG1, NCK1, SDCBP, TNFSF12-TNFSF13, ZFAND5, ITGAL, CCL3, CCL2, TNF, VIM, ABI3, FPR1, ITGB2, FPR3, CCL5, CAPZB, CCL4, ITGAM, EPHB2, VCAM1, HOXA1, CCL22, DOCK2, ARPC3, ARPC2, PTK2B, CKLF, B3GNT2, SELPLG, RUNX3, ARHGDIB…	75	9.47726e-07	Overexpressed in the "PDL1-high" group
GO:0051092	positive regulation of NF-kappaB transcription factor activity	IRAK2, ICAM1, IL6, TNF, TLR2, TLR3, MALT1, TLR4, TGFB1, CARD11, PRKCQ, NOD2, NLRC3, MYD88, RIPK2, IL1B	16	1.01883e-06	Overexpressed in the "PDL1-high" group
GO:0045058	T cell selection	CARD11, PTPRC, DOCK2, CD3D, CD3E, ZAP70, CD4, IL15, FAS, HLA-DMA, CD74	11	1.2445e-06	Overexpressed in the "PDL1-high" group
GO:0032755	positive regulation of interleukin-6 production	NOD2, IL6, CARD9, TNF, TLR2, TLR3, IL1B, RIPK2, TLR4, IL6R, TLR7	11	1.2445e-06	Overexpressed in the "PDL1-high" group
GO:0002218	activation of innate immune response	IRAK2, NOD2, MYD88, TLR2, KLRK1, NFKBIA, TLR3, RIPK2, TLR4, CLEC7A, TLR7	11	1.2445e-06	Overexpressed in the "PDL1-high" group
GO:0002758	innate immune response-activating signal transduction	IRAK2, NOD2, MYD88, TLR2, KLRK1, NFKBIA, TLR3, RIPK2, TLR4, CLEC7A, TLR7	11	1.2445e-06	Overexpressed in the "PDL1-high" group
GO:0050868	negative regulation of T cell activation	IL2RA, GIMAP5, ADORA2A, CTLA4, IDO1, CD74, TGFB1, GIMAP1, TIGIT, CASP3, LAX1, IL4R, CD274, VSIG4, LAG3, PAG1	16	1.45599e-06	Overexpressed in the "PDL1-high" group
GO:0050727	regulation of inflammatory response	IL6, SBNO2, IL2RA, ADORA2A, OSMR, C3, SERPING1, TLR4, IDO1, CCL5, ADA, OSM, GPX1, TNFRSF1B, PLA2G4A, SERPINF1, APOE, AOAH, TGM2, FCER1G, NT5E, SELE	22	1.6353e-06	Overexpressed in the "PDL1-high" group
GO:0045597	positive regulation of cell differentiation	MSR1, CSF1, CCL5, IL7R, HLA-DMA, CD74, TGFB1, ADA, EPHB2, CYP27B1, SMAP1, ROBO1, IL4R, ZAP70, VNN1, IL2RG, INPP5D, FNDC3B, CD27, PTPRC, IL6, IL2RA, GIMAP5, MAP2K1, LYN, IKZF1, IL7, SOCS3, EOMES, IL6R, JUNB, GIMAP1, INHBA, CD83, VEGFC, CD86, HIF1A, SERPINF1, CD80, ETS1, BTG1, SEMA4D, IGFBP3, SASH3	44	1.6356e-06	Overexpressed in the "PDL1-high" group
GO:0010033	response to organic substance	ADCY7, AQP9, OSMR, PTGS1, TLR2, TLR3, FOXO1, TLR4, TGFB1, B2M, WNT2, CD48, MYD88, APOE, IFNG, IL1B, GNG2, LOX, FAS, CIITA, SOCS3, SOCS1, JUNB, PPARGC1B, MAPK1, C1QB, CD38, RIPK2, ME1, IL1R1, CCL2, CYP1B1, PANX1, ADORA2A, NFKBIA, ACP5, ACP2, CCL5, DERL3, MANF, IL12RB2, SLC11A1, ERO1L, HERPUD1, CARD9, MAP2K1, CFB, IL1RN, MALT1, NR4A3, CORO1A, PLA2G4A, NUP62, CXCL16, PLCG2, CLEC7A, DNAJB4, KYNU, UQC…	102	1.77803e-06	Overexpressed in the "PDL1-high" group
GO:0006909	phagocytosis	ADORA2A, HCK, ABCA1, VAV1, ELMO1, CORO1C, SLC11A1, CORO1A, UNC13D, CDC42SE2, FCGR1A, VAMP7, FCN1, FCER1G, CLEC7A, MERTK, CD14	17	1.88484e-06	Overexpressed in the "PDL1-high" group
GO:0018212	peptidyl-tyrosine modification	TPST2, FLT1, LYN, ABI3, ABI1, STAT1, BTK, EPHB2, IL12RB2, OSM, IL12RB1, PTK2B, FYN, IFNG, ZAP70, JAK3, CD6	17	1.88484e-06	Overexpressed in the "PDL1-high" group
GO:0002504	antigen processing and presentation of peptide or polysaccharide antigen via MHC class II	HLA-DQB1, HLA-DRB1, IFI30, HLA-DMB, HLA-DMA, HLA-DQA1, CD74, FCER1G, HLA-DPA1, HLA-DPB1, HLA-DOA, TRAF6, HLA-DOB, HLA-DRA	14	2.0306e-06	Overexpressed in the "PDL1-high" group
GO:0051094	positive regulation of developmental process	MSR1, HLA-DMA, TGFB1, SMAP1, ROBO1, IL4R, VNN1, IL1B, FNDC3B, LYN, SOCS3, EOMES, IL6R, JUNB, VEGFC, CD83, INHBA, CD86, HIF1A, CD80, SERPINF1, BTG1, SEMA4D, TNFSF12-TNFSF13, TNF, CSF1, CCL5, IL7R, CD74, ADA, EPHB2, CYP27B1, ZAP70, IL2RG, INPP5D, CD27, PTPRC, IL6, IL2RA, GIMAP5, MAP2K1, IKZF1, IL7, SPHK1, TRADD, GIMAP1, PLA2G4A, ETS1, IGFBP3, SASH3	50	2.14064e-06	Overexpressed in the "PDL1-high" group
GO:0055066	di-, tri-valent inorganic cation homeostasis	C3AR1, CCL3, CCL2, CYSLTR1, CCR1, HEXB, CD52, CXCR3, CCL5, CALR, TGFB1, ANXA7, VDR, SLC11A1, BAK1, CYP27B1, CXCR4, PTK2B, APOE, HAMP, HMOX1, TGM2, IL1B, SCO2, FTL, PTPRC, HERPUD1, SLC8A1, C5AR1, TTC7A, PRKCB, SOD2, CCL11, CCR8, CD38, CCR7, CCL13, CCR5, ADM, ATP2C1, CXCL13, CCR2, PLCG2, LCK, XCL1	45	2.15383e-06	Overexpressed in the "PDL1-high" group
GO:0046638	positive regulation of alpha-beta T cell differentiation	CD83, CD86, GIMAP5, CD80, IKZF1, IL4R, ZAP70, IL2RG, ADA, SASH3, GIMAP1	11	2.29155e-06	Overexpressed in the "PDL1-high" group
GO:0055074	calcium ion homeostasis	C3AR1, CCL3, CCL2, CYSLTR1, CCR1, HEXB, CD52, CXCR3, CCL5, CALR, TGFB1, ANXA7, VDR, BAK1, CYP27B1, CXCR4, PTK2B, APOE, TGM2, IL1B, PTPRC, HERPUD1, SLC8A1, C5AR1, PRKCB, CCL11, CD38, CCR8, CCR7, CCL13, CCR5, ADM, CXCL13, ATP2C1, CCR2, PLCG2, LCK, XCL1	38	2.74366e-06	Overexpressed in the "PDL1-high" group
GO:0045061	thymic T cell selection	CARD11, PTPRC, DOCK2, CD3D, CD3E, ZAP70, FAS, HLA-DMA, CD74	9	3.15357e-06	Overexpressed in the "PDL1-high" group
GO:0002526	acute inflammatory response	C3, C1R, TLR4, C1S, C1QC, CFH, VNN1, IL1B, SERPINA1, C2, IL6, CR2, CEBPB, LYN, CFB, SERPING1, IDO1, IL6R, STAT3, CD163, C1QA, C1QB, NUPR1, C1RL, VSIG4	25	3.21773e-06	Overexpressed in the "PDL1-high" group
GO:0046637	regulation of alpha-beta T cell differentiation	CD83, CD86, GIMAP5, CD80, IKZF1, IL4R, ZAP70, IL2RG, IRF4, ADA, SASH3, GIMAP1	12	3.45519e-06	Overexpressed in the "PDL1-high" group
GO:0006874	cellular calcium ion homeostasis	C3AR1, CCL3, CCL2, CYSLTR1, CCR1, HEXB, CD52, CXCR3, CCL5, CALR, TGFB1, ANXA7, VDR, BAK1, CXCR4, PTK2B, APOE, TGM2, IL1B, PTPRC, HERPUD1, SLC8A1, C5AR1, PRKCB, CCL11, CD38, CCR8, CCR7, CCL13, CCR5, ADM, CXCL13, ATP2C1, CCR2, PLCG2, LCK, XCL1	37	3.76712e-06	Overexpressed in the "PDL1-high" group
GO:0002221	pattern recognition receptor signaling pathway	IRAK2, NOD2, MYD88, TLR2, NFKBIA, TLR3, RIPK2, TLR4, CLEC7A, TLR7	10	4.07564e-06	Overexpressed in the "PDL1-high" group
GO:0007610	behavior	IL16, GM2A, IL18, UCHL1, HEXB, CXCR3, CXCL11, CXCL10, CCRL2, SLC1A3, ROBO1, CXCR4, IFNG, IL1B, MAN2B1, EGR2, C5AR1, GNB1L, CMKLR1, IL6R, DDO, PLAUR, OSM, MAPK1, CCR8, CCR7, CCR5, CCR2, PTAFR, C3AR1, CCL3, CCL2, CYSLTR1, ADORA2A, CCR1, CXCL9, FPR1, CCL8, ITGB2, FPR3, CCL5, CCL4, ADA, ITGAM, EPHB2, CCL22, DOCK2, TYMP, RAC2, CKLF, APBA2, ACSL4, IL6, RNASE2, MAP2K1, GABRA5, NR4A3, IDO1, ANKH, CCL18, …	72	4.50383e-06	Overexpressed in the "PDL1-high" group
GO:0008283	cell proliferation	TSPO, ELF4, OSMR, LY86, UCHL1, TNFSF14, ZEB2, IL15, TGFB1, ISG20, GPX1, BAK1, CXCR4, HMOX1, TGFBI, IL15RA, GNG2, BHLHE41, CRTAM, PDXK, BST2, PDPN, PIM1, TNFRSF17, PIM2, CD40, IFI16, MXD1, OSM, VEGFC, SH2D2A, CD86, SERPINF1, TNFSF13B, RIPK2, PELO, BIN1, BCAT1, TMX1, GNAI2, CSF1, SIPA1, CD70, IL7R, ITGAM, CD74, ANXA7, SLC11A1, DOCK2, STAT4, PTK2B, CKLF, CD5, RUNX3, CSF1R, PTPRC, IL2RA, TNFSF4, LIPA…	68	4.99215e-06	Overexpressed in the "PDL1-high" group
GO:0007249	I-kappaB kinase/NF-kappaB cascade	IRAK2, LY96, TLR1, TLR2, NFKBIA, TNFSF14, TLR3, MALT1, TLR4, STAT1, TLR7, TLR8, AZI2, BTK, NLRC3, TICAM2, BCL3, TRAF6, CD27	19	5.3401e-06	Overexpressed in the "PDL1-high" group
GO:0001816	cytokine production	LIPA, TNFSF4, LYN, IL18, TLR4, ABCA1, IDO1, IRF9, IL12RB2, SLC11A1, NOD2, MYD88, CD4, NFATC2, PTAFR, LCP2	16	5.38078e-06	Overexpressed in the "PDL1-high" group
GO:0018108	peptidyl-tyrosine phosphorylation	FLT1, LYN, ABI3, ABI1, STAT1, BTK, EPHB2, IL12RB2, OSM, IL12RB1, PTK2B, FYN, IFNG, ZAP70, JAK3, CD6	16	5.38078e-06	Overexpressed in the "PDL1-high" group
GO:0002637	regulation of immunoglobulin production	PTPRC, IL6, CD37, TNF, TNFSF4, IL27RA, IFNG, TNFSF12-TNFSF13, CD40, TRAF6, SASH3, TGFB1	12	5.5113e-06	Overexpressed in the "PDL1-high" group
GO:0032680	regulation of tumor necrosis factor production	CARD9, TLR1, TLR2, TLR3, TLR4, NOD2, MYD88, RIPK2, BCL3, FCER1G, CLEC7A, CD14, SASH3	13	6.26392e-06	Overexpressed in the "PDL1-high" group
GO:0008284	positive regulation of cell proliferation	OSMR, IL18, PRRX1, EIF5A, IL15, TGFB1, CXCL10, FLT3LG, IFNG, IL1B, EBI3, RHOG, UBE2A, LYN, CD3E, CD40, IL6R, MMP12, OSM, CARD11, MAPK1, VEGFC, PRKCQ, CD38, TNS3, CD86, HIF1A, ADM, CD80, TNFSF13B, CCND2, GRN, NCK1, RIPK2, TNFSF12-TNFSF13, TNF, CCL2, GNAI2, CSF1, ST8SIA1, CALR, ADA, IL12RB2, VCAM1, IL12RB1, RAC2, PTK2B, ZAP70, TGM2, TCIRG1, PTPRC, IL6, IL2RA, FLT1, TNFSF4, IL7, HCLS1, SPHK1, STAT1,…	65	6.66827e-06	Overexpressed in the "PDL1-high" group
GO:0019221	cytokine-mediated signaling pathway	IRAK2, IL2RB, IL6, IL1R1, TNF, CCL2, CCR1, SOCS1, IL6R, STAT1, STAT3, TRADD, STAT4, CCR2, TGM2, CSF2RB, RQCD1, IL1B, LRP8, JAK3	20	6.76623e-06	Overexpressed in the "PDL1-high" group
GO:0002275	myeloid cell activation during immune response	LAT, LAT2, SBNO2, LYN, VAMP7, TLR2, TLR3, MYO1F, TLR4, TLR7	10	7.51095e-06	Overexpressed in the "PDL1-high" group
GO:0006875	cellular metal ion homeostasis	C3AR1, CCL3, CCL2, CYSLTR1, CCR1, HEXB, CD52, CXCR3, CCL5, CALR, TGFB1, ANXA7, VDR, SLC11A1, BAK1, CXCR4, PTK2B, APOE, TGM2, IL1B, PTPRC, HERPUD1, SLC8A1, C5AR1, PRKCB, CCL11, CD38, CCR8, CCR7, CCL13, CCR5, ADM, CXCL13, ATP2C1, CCR2, PLCG2, LCK, XCL1	38	7.54289e-06	Overexpressed in the "PDL1-high" group
GO:0030005	cellular di-, tri-valent inorganic cation homeostasis	C3AR1, CCL3, CCL2, CYSLTR1, CCR1, HEXB, CD52, CXCR3, CCL5, CALR, TGFB1, ANXA7, VDR, SLC11A1, BAK1, CXCR4, PTK2B, APOE, HAMP, TGM2, IL1B, SCO2, FTL, PTPRC, HERPUD1, SLC8A1, C5AR1, TTC7A, PRKCB, CCL11, CCR8, CD38, CCR7, CCL13, CCR5, ADM, CXCL13, ATP2C1, CCR2, PLCG2, LCK, XCL1	42	7.73444e-06	Overexpressed in the "PDL1-high" group
GO:0055065	metal ion homeostasis	C3AR1, CCL3, CCL2, CYSLTR1, CCR1, HEXB, CD52, CXCR3, CCL5, CALR, TGFB1, ANXA7, VDR, SLC11A1, BAK1, CYP27B1, CXCR4, PTK2B, APOE, TGM2, IL1B, PTPRC, HERPUD1, SLC8A1, C5AR1, PRKCB, CCL11, CD38, CCR8, CCR7, CCL13, CCR5, ADM, CXCL13, ATP2C1, CCR2, PLCG2, LCK, XCL1	39	8.8782e-06	Overexpressed in the "PDL1-high" group
GO:0043372	positive regulation of CD4-positive, alpha beta T cell differentiation	CD83, CD86, GIMAP5, CD80, IL4R, IL2RG, SASH3, GIMAP1	8	1.00148e-05	Overexpressed in the "PDL1-high" group
GO:0051091	positive regulation of transcription factor activity	IRAK2, ICAM1, IL6, TNF, TLR2, TLR3, MALT1, TLR4, NFAM1, TGFB1, CARD11, PRKCQ, NOD2, NLRC3, MYD88, SMARCB1, RIPK2, IL1B	18	1.09761e-05	Overexpressed in the "PDL1-high" group
GO:0050852	T cell receptor signaling pathway	MAPK1, PTPRC, CD3E, FYN, PLCG2, CD247, ZAP70, PTPN22, RIPK2, MALT1, TRAF6	11	1.10781e-05	Overexpressed in the "PDL1-high" group
GO:0002495	antigen processing and presentation of peptide antigen via MHC class II	IFI30, FCER1G, TRAF6, HLA-DOA, HLA-DMA, CD74, HLA-DRA	7	1.13561e-05	Overexpressed in the "PDL1-high" group
GO:0019886	antigen processing and presentation of exogenous peptide antigen via MHC class II	IFI30, FCER1G, TRAF6, HLA-DOA, HLA-DMA, CD74, HLA-DRA	7	1.13561e-05	Overexpressed in the "PDL1-high" group
GO:0031341	regulation of cell killing	ICAM1, PTPRC, SH2D1A, CRTAM, GIMAP5, TAP2, IFNG, KLRK1, IL7R, LAG3, B2M, GIMAP1	12	1.29742e-05	Overexpressed in the "PDL1-high" group
GO:0007159	leukocyte adhesion	VCAM1, ICAM1, ITGAL, PTPRC, TNF, OLR1, ITGB2, ITGA4, MSN, SELE, SELPLG, ITGAM	12	1.29742e-05	Overexpressed in the "PDL1-high" group
GO:0045076	regulation of interleukin-2 biosynthetic process	CARD11, PRKCQ, CD86, CARD9, CD80, CD3E, IL1B, CD4, IRF4, LAG3	10	1.31508e-05	Overexpressed in the "PDL1-high" group
GO:0032642	regulation of chemokine production	IL6, HIF1A, TNF, HMOX1, IFNG, TLR3, IL1B, RIPK2, IL6R	9	1.34118e-05	Overexpressed in the "PDL1-high" group
GO:0043370	regulation of CD4-positive, alpha beta T cell differentiation	CD83, CD86, GIMAP5, CD80, IL4R, IL2RG, IRF4, SASH3, GIMAP1	9	1.34118e-05	Overexpressed in the "PDL1-high" group
GO:0051223	regulation of protein transport	TNF, PANX1, NFKBIE, ADORA2A, TNFSF14, NFKBIA, DPH3, TGFB1, NOD2, IFNG, IL1B, BCL3, TRAF6, CASP1, LTB, CD27, SRGN, CRTAM, IL6, TNFSF4, CD40, FLNA, PRKCQ, VEGFC, KCNN4, LCP1	26	1.64078e-05	Overexpressed in the "PDL1-high" group
GO:0002712	regulation of B cell mediated immunity	PTPRC, NOD2, GIMAP5, IL27RA, C3, IFNG, FCER1G, TNFSF12-TNFSF13, CD40, TGFB1, GIMAP1	11	1.74891e-05	Overexpressed in the "PDL1-high" group
GO:0009620	response to fungus	BAK1, CARD9, MYD88, HAMP, GNLY, TLR2, MALT1, TLR4, CLEC7A, COTL1, TGFB1	11	1.74891e-05	Overexpressed in the "PDL1-high" group
GO:0002889	regulation of immunoglobulin mediated immune response	PTPRC, NOD2, GIMAP5, IL27RA, C3, IFNG, FCER1G, TNFSF12-TNFSF13, CD40, TGFB1, GIMAP1	11	1.74891e-05	Overexpressed in the "PDL1-high" group
GO:0002573	myeloid leukocyte differentiation	GIMAP5, TNF, CSF1, MMP9, RELB, IFI16, OSTM1, MYH9, TGFB1, GIMAP1, CASP8, IRF4, TRAF6	13	1.89473e-05	Overexpressed in the "PDL1-high" group
GO:0032101	regulation of response to external stimulus	SBNO2, IL16, ADORA2A, OSMR, C3, TLR4, GREM1, CCL5, TGFB1, ADA, GPX1, TNFRSF1B, CYP27B1, APOE, AOAH, SERPINE1, TGM2, FCER1G, NT5E, IL6, IL2RA, PLEK, PDPN, SERPING1, IDO1, IL6R, OSM, NPC1, PLA2G4A, SERPINF1, SELE, PLAU	32	2.09632e-05	Overexpressed in the "PDL1-high" group
GO:0042113	B cell activation	PTPRC, GPR183, BST2, IKZF1, MALT1, NFAM1, ITGA4, CD40, SKAP2, IL7R, ADA, VCAM1, BAK1, LAT2, LAX1, PLCG2, MS4A1, BCL3, CD79A, BLNK	20	2.44141e-05	Overexpressed in the "PDL1-high" group
GO:0043388	positive regulation of DNA binding	IRAK2, ICAM1, IL6, TNF, TLR2, TLR3, MALT1, TLR4, NFAM1, TGFB1, CARD11, PRKCQ, NOD2, NLRC3, MYD88, SMARCB1, RIPK2, IL1B, IRF4	19	2.63449e-05	Overexpressed in the "PDL1-high" group
GO:0001910	regulation of leukocyte mediated cytotoxicity	ICAM1, PTPRC, SH2D1A, CRTAM, GIMAP5, TAP2, KLRK1, IL7R, LAG3, B2M, GIMAP1	11	2.6845e-05	Overexpressed in the "PDL1-high" group
GO:0016044	membrane organization	MSR1, SEC24A, AP1B1, BAK1, PICALM, PACSIN2, APOE, ATG7, NECAP2, CAP1, FTL, STAP1, M6PR, ELMO1, NPC1, UNC13D, ARRB2, VAMP7, ARCN1, LRMP, TOMM22, BIN1, RAB7A, AP1M1, STX7, ADORA2A, SNX2, ABCA1, DTNBP1, SLC11A1, DOCK2, SH3GLB1, FCGR1A, FCN1, CD2, FCER1G, EHD1, STX11, MRC1, LY75, RAB8A, GIMAP5, HCK, DENND1A, MAL, VAV1, GIMAP1, CORO1C, KCNN4, PLSCR1, CORO1A, CDC42SE2, CXCL16, LRP8, CLEC7A, MERTK, CD14…	59	2.82745e-05	Overexpressed in the "PDL1-high" group
GO:0050708	regulation of protein secretion	CRTAM, IL6, TNF, TNFSF4, PANX1, ADORA2A, CD40, DPH3, TGFB1, PRKCQ, VEGFC, KCNN4, NOD2, IFNG, TRAF6, CASP1, SRGN	17	2.86078e-05	Overexpressed in the "PDL1-high" group
GO:0050853	B cell receptor signaling pathway	MAPK1, PTPRC, LAT2, CD19, LYN, NFAM1, CD79A	7	3.15047e-05	Overexpressed in the "PDL1-high" group
GO:0032270	positive regulation of cellular protein metabolic process	PSMB10, TNF, CSF1, NFKBIA, EIF5A, TLR4, TGFB1, PSMF1, NOD2, APOE, PTK2B, ATG7, PSMB2, IFNG, IL1B, BCL3, CD4, UBE2D1, NR1H3, IL6, LYN, CD3E, HCLS1, IL6R, PSMB8, PSMB9, OSM, PSMA2, MAPK1, VEGFC, PSMD14, PSMA6, PSME1, CD80, CCND2, PSMA5, PSME2, PSMA3, DNMT1, LRRK2, UBE2E1	41	3.38335e-05	Overexpressed in the "PDL1-high" group
GO:0070304	positive regulation of stress-activated protein kinase signaling pathway	NOD2, CARD9, TNF, LYN, TAOK3, TLR3, IL1B, RIPK2, TLR4, CD27	10	3.55412e-05	Overexpressed in the "PDL1-high" group
GO:0051099	positive regulation of binding	IRAK2, ICAM1, IL6, TNF, TLR2, TLR3, MALT1, TLR4, NFAM1, DPH3, TGFB1, CARD11, PRKCQ, NOD2, MYD88, NLRC3, SMARCB1, RIPK2, IL1B, IRF4	20	3.61268e-05	Overexpressed in the "PDL1-high" group
GO:0046330	positive regulation of JNK cascade	NOD2, CARD9, TNF, TAOK3, TLR3, IL1B, RIPK2, TLR4, CD27	9	4.31122e-05	Overexpressed in the "PDL1-high" group
GO:0032655	regulation of interleukin-12 production	TIGIT, NOD2, IFNG, IRF1, TLR4, IDO1, CD40, TRAF6, LTB	9	4.31122e-05	Overexpressed in the "PDL1-high" group
GO:0002286	T cell activation during immune response	ICAM1, SLC11A1, ITGAL, RELB, EOMES, BCL3, LCP1, RAB27A	8	4.44082e-05	Overexpressed in the "PDL1-high" group
GO:0045086	positive regulation of interleukin-2 biosynthetic process	CARD11, PRKCQ, CD86, CD80, CD3E, IL1B, CD4, IRF4	8	4.44082e-05	Overexpressed in the "PDL1-high" group
GO:0070201	regulation of establishment of protein localization	TNF, PANX1, NFKBIE, ADORA2A, TNFSF14, NFKBIA, DPH3, TGFB1, NOD2, IFNG, IL1B, BCL3, TRAF6, CASP1, LTB, CD27, SRGN, CRTAM, IL6, TNFSF4, CD40, FLNA, PRKCQ, VEGFC, KCNN4, LCP1	26	4.75543e-05	Overexpressed in the "PDL1-high" group
GO:0048585	negative regulation of response to stimulus	PTPRC, MICB, IL2RA, IL27RA, ADORA2A, SOCS3, TAOK3, SOCS1, CTLA4, SERPING1, GREM1, IL7R, ADA, TGFB1, GPX1, TNFRSF1B, NPC1, SERPINF1, APOE, AOAH, IL1B, INPP5D, NT5E	23	4.9277e-05	Overexpressed in the "PDL1-high" group
GO:0030595	leukocyte chemotaxis	IL6, CCL2, IL16, ITGB2, IL6R, CCL5, ITGAM, DOCK2, CORO1A, CXCL16, CKLF, IFNG, IL1B	13	4.9851e-05	Overexpressed in the "PDL1-high" group
GO:0051222	positive regulation of protein transport	CRTAM, IL6, TNF, TNFSF4, PANX1, ADORA2A, TNFSF14, FLNA, TGFB1, KCNN4, PRKCQ, VEGFC, NOD2, IFNG, IL1B, CASP1, LTB, CD27	18	5.27274e-05	Overexpressed in the "PDL1-high" group
GO:0046631	alpha-beta T cell activation	DOCK2, ELF4, BCL11B, RELB, ZAP70, EOMES, IRF1, BCL3, IL15	9	7.15931e-05	Overexpressed in the "PDL1-high" group
GO:0042088	T-helper 1 type immune response	IL18BP, IL18, RELB, BCL3, TLR4, TRAF6, EBI3	7	7.28452e-05	Overexpressed in the "PDL1-high" group
GO:0051090	regulation of transcription factor activity	IRAK2, ICAM1, IL6, TNF, TNFSF4, PIM1, TLR2, NFKBIA, TLR3, MALT1, TLR4, NFAM1, FLNA, TGFB1, CARD11, PRKCQ, NOD2, MYD88, NLRC3, SMARCB1, HMOX1, RIPK2, IL1B	23	7.89853e-05	Overexpressed in the "PDL1-high" group
GO:0002224	toll-like receptor signaling pathway	IRAK2, MYD88, TLR2, NFKBIA, TLR3, RIPK2, TLR4, TLR7	8	8.20304e-05	Overexpressed in the "PDL1-high" group
GO:0016477	cell migration	CTHRC1, ZFAND5, CCL2, TNF, IL16, ZEB2, ITGB2, CCL5, TGFB1, ITGAM, WNT2, VCAM1, GPX1, CCL22, DOCK2, CXCR4, ROBO1, PTK2B, IFNG, CKLF, IL1B, CAP1, MSN, SELPLG, ICAM1, IL6, FLT1, ITGA4, IL6R, MYH9, VEGFC, TNS3, CORO1A, HIF1A, PARP9, FYN, BTG1, NCK1, CXCL16, HBEGF, SDCBP, LRP8, TNFSF12-TNFSF13, SELE, PLAU	45	8.7613e-05	Overexpressed in the "PDL1-high" group
GO:0051247	positive regulation of protein metabolic process	PSMB10, TNF, CSF1, NFKBIA, EIF5A, TLR4, TGFB1, PSMF1, NOD2, APOE, PTK2B, ATG7, PSMB2, IFNG, IL1B, BCL3, CD4, UBE2D1, NR1H3, IL6, LYN, CD3E, HCLS1, IL6R, PSMB8, PSMB9, OSM, PSMA2, MAPK1, VEGFC, PSMD14, PSMA6, PSME1, CD80, CCND2, PSMA5, PSME2, PSMA3, DNMT1, LRRK2, UBE2E1	41	8.88877e-05	Overexpressed in the "PDL1-high" group
GO:0060326	cell chemotaxis	IL6, CCL2, IL16, ITGB2, IL6R, CCL5, ITGAM, DOCK2, CORO1A, CXCL16, CKLF, IFNG, IL1B	13	8.91098e-05	Overexpressed in the "PDL1-high" group
GO:0045059	positive thymic T cell selection	PTPRC, DOCK2, CD3D, ZAP70, HLA-DMA, CD74	6	9.70553e-05	Overexpressed in the "PDL1-high" group
GO:0055080	cation homeostasis	SLC9A9, C3AR1, CCL3, CCL2, CYSLTR1, CCR1, HEXB, CD52, CXCR3, CCL5, CALR, TGFB1, ANXA7, VDR, SLC11A1, BAK1, CYP27B1, CXCR4, PTK2B, APOE, HAMP, HMOX1, TGM2, IL1B, SCO2, FTL, PTPRC, HERPUD1, SLC8A1, C5AR1, TTC7A, PRKCB, SOD2, CCL11, CCR8, CD38, CCR7, CCL13, CCR5, ADM, ATP2C1, CXCL13, CCR2, PLCG2, LCK, XCL1	46	0.000100412	Overexpressed in the "PDL1-high" group
GO:0030003	cellular cation homeostasis	C3AR1, CCL3, CCL2, CYSLTR1, CCR1, HEXB, CD52, CXCR3, CCL5, CALR, TGFB1, ANXA7, VDR, SLC11A1, BAK1, CXCR4, PTK2B, APOE, HAMP, TGM2, IL1B, SCO2, FTL, PTPRC, HERPUD1, SLC8A1, C5AR1, TTC7A, PRKCB, CCL11, CCR8, CD38, CCR7, CCL13, CCR5, ADM, CXCL13, ATP2C1, CCR2, PLCG2, LCK, XCL1	42	0.000113923	Overexpressed in the "PDL1-high" group
GO:0031343	positive regulation of cell killing	PTPRC, SH2D1A, CRTAM, GIMAP5, TAP2, IFNG, KLRK1, LAG3, B2M, GIMAP1	10	0.000123838	Overexpressed in the "PDL1-high" group
GO:0042592	homeostatic process	SLC9A9, AQP9, TNFSF14, CD52, TGFB1, BAK1, APOE, SERPINE1, IFNG, IL1B, FAS, FTL, C5AR1, TTC7A, CD38, CCR8, CCR7, NPC1, HIF1A, NPC2, CCR5, ATP2C1, CCR2, C3AR1, TMX1, CCL3, CCL2, CYSLTR1, ADORA2A, ACP5, ABCA1, CCL5, CALR, VDR, SLC11A1, RAC2, HERPUD1, DNASE2, CORO1A, TXNDC11, PLA2G4A, CXCL13, TXNDC15, PLCG2, XCL1, IFI6, CYB5R4, HEXB, DNAJC10, PDIA6, PDIA4, CXCR3, GPX1, CASP3, HAMP, CXCR4, HMOX1, QKI,…	97	0.000128557	Overexpressed in the "PDL1-high" group
GO:0051101	regulation of DNA binding	TNF, TLR2, TLR3, NFKBIA, TLR4, TGFB1, NOD2, NLRC3, MYD88, SMARCB1, HMOX1, BCL3, IL1B, IRAK2, ICAM1, IL6, TNFSF4, PIM1, MALT1, NFAM1, FLNA, PRKCQ, CARD11, RIPK2, IRF4	25	0.000131252	Overexpressed in the "PDL1-high" group
GO:0048872	homeostasis of number of cells	IL6, LIPA, GIMAP5, IL2RA, LYN, IL7, HCLS1, CSF1, TNFSF14, IL7R, TGFB1, GIMAP1, DNASE2, BAK1, INHBA, CORO1A, CASP3, TNFSF13B, HMOX1, IFNG, FAS, CD7	22	0.000146873	Overexpressed in the "PDL1-high" group
GO:0032729	positive regulation of interferon-gamma production	SLC11A1, IL27RA, IL18, KLRK1, BCL3, RIPK2, SASH3	7	0.000148242	Overexpressed in the "PDL1-high" group
GO:0032653	regulation of interleukin-10 production	TIGIT, CD83, FCER1G, BCL3, IRF4, IDO1, SASH3	7	0.000148242	Overexpressed in the "PDL1-high" group
GO:0043330	response to exogenous dsRNA	MAPK1, NOD2, CARD9, NFKBIA, TLR3, RIPK2, STAT1	7	0.000148242	Overexpressed in the "PDL1-high" group
GO:0050714	positive regulation of protein secretion	CRTAM, IL6, TNFSF4, TNF, PANX1, ADORA2A, TGFB1, PRKCQ, VEGFC, KCNN4, NOD2, IFNG, CASP1	13	0.000152423	Overexpressed in the "PDL1-high" group
GO:0050830	defense response to Gram-positive bacterium	NOD2, IL6, CARD9, IL27RA, FGR, HCK, RIPK2, MYO1F, IL6R	9	0.000175471	Overexpressed in the "PDL1-high" group
GO:0050848	regulation of calcium-mediated signaling	P2RX5, PLEK, CD8A, CD3E, SLA2, ZAP70, CD4, TRAT1, ADA	9	0.000175471	Overexpressed in the "PDL1-high" group
GO:0001776	leukocyte homeostasis	BAK1, CORO1A, CASP3, IL6, IL2RA, GIMAP5, TNFSF13B, IFNG, TNFSF14, FAS, TGFB1, GIMAP1	12	0.00018726	Overexpressed in the "PDL1-high" group
GO:0006956	complement activation	CR2, C3, CFB, SERPING1, C1R, C1S, C1QC, C1QA, C1QB, CFH, C1RL, C2, VSIG4	13	0.000196397	Overexpressed in the "PDL1-high" group
GO:0031399	regulation of protein modification process	PSMB10, TNF, MAP4K1, PAX5, TLR4, ZEB2, ITGB2, TGFB1, PSMF1, BAK1, NOD2, ATG5, PTK2B, MDFIC, ATG7, IFNG, PSMB2, IL1B, CD4, UBE2D1, CD6, PTPRC, IL6, LYN, CD3E, SOCS3, HCLS1, SOCS1, IL6R, PSMB8, PSMB9, OSM, PSMA2, VEGFC, PSMD14, PSMA6, PSME1, CD80, CCND2, PSMA5, PSME2, PSMA3, DNMT1, LRRK2, IGFBP3, UBE2E1	46	0.000206568	Overexpressed in the "PDL1-high" group
GO:0031401	positive regulation of protein modification process	PSMB10, TNF, TLR4, TGFB1, PSMF1, NOD2, ATG7, PSMB2, IFNG, IL1B, CD4, UBE2D1, IL6, LYN, CD3E, HCLS1, IL6R, PSMB8, PSMB9, PSMA2, OSM, VEGFC, PSMD14, PSMA6, PSME1, CD80, CCND2, PSMA5, PSME2, PSMA3, DNMT1, LRRK2, UBE2E1	33	0.000211986	Overexpressed in the "PDL1-high" group
GO:0010324	membrane invagination	RAB7A, MSR1, AP1B1, ADORA2A, SNX2, ABCA1, SLC11A1, PICALM, PACSIN2, APOE, FCGR1A, FCN1, NECAP2, FCER1G, CAP1, EHD1, MRC1, LY75, HCK, DENND1A, VAV1, M6PR, ELMO1, CORO1C, CORO1A, NPC1, UNC13D, ARRB2, CDC42SE2, VAMP7, CXCL16, LRP8, CLEC7A, MERTK, BIN1, CD14, DNM2	37	0.000221128	Overexpressed in the "PDL1-high" group
GO:0006897	endocytosis	RAB7A, MSR1, AP1B1, ADORA2A, SNX2, ABCA1, SLC11A1, PICALM, PACSIN2, APOE, FCGR1A, FCN1, NECAP2, FCER1G, CAP1, EHD1, MRC1, LY75, HCK, DENND1A, VAV1, M6PR, ELMO1, CORO1C, CORO1A, NPC1, UNC13D, ARRB2, CDC42SE2, VAMP7, CXCL16, LRP8, CLEC7A, MERTK, BIN1, CD14, DNM2	37	0.000221128	Overexpressed in the "PDL1-high" group
GO:0002455	humoral immune response mediated by circulating immunoglobulin	C1QA, C1QB, CR2, C3, C1RL, BCL3, C1R, SERPING1, C1S, C2, C1QC	11	0.000222598	Overexpressed in the "PDL1-high" group
GO:0009306	protein secretion	ARFGAP3, TNFSF13B, PLEK, GNPTAB, LYN, LAX1, ABCA1, PDIA4, CANX, LCP2, CXCL10	11	0.000222598	Overexpressed in the "PDL1-high" group
GO:0045060	negative thymic T cell selection	PTPRC, DOCK2, CD3E, ZAP70, FAS, CD74	6	0.000239887	Overexpressed in the "PDL1-high" group
GO:0019725	cellular homeostasis	HEXB, DNAJC10, PDIA6, CD52, CXCR3, PDIA4, TGFB1, GPX1, BAK1, APOE, HAMP, CXCR4, QKI, IL1B, FTL, EGR2, C5AR1, TTC7A, PRKCB, CCR8, CD38, CCR7, HIF1A, XIRP1, CCR5, ADM, ATP2C1, CCR2, NAB1, LCK, C3AR1, TMX1, CCL3, CCL2, CYSLTR1, ADORA2A, CCR1, CCL5, CALR, ANXA7, SLC11A1, VDR, PTK2B, TGM2, SCO2, GLRX, PTPRC, SLC8A1, HERPUD1, GIMAP5, MAL, SELT, GIMAP1, SOD2, CCL11, KCNN4, ERP44, TXNDC11, CCL13, CXCL13,…	65	0.000249369	Overexpressed in the "PDL1-high" group
GO:0002541	activation of plasma proteins involved in acute inflammatory response	CR2, C3, CFB, SERPING1, C1R, C1S, C1QC, C1QA, C1QB, CFH, C1RL, C2, VSIG4	13	0.000250739	Overexpressed in the "PDL1-high" group
GO:0001912	positive regulation of leukocyte mediated cytotoxicity	PTPRC, SH2D1A, CRTAM, GIMAP5, TAP2, KLRK1, LAG3, B2M, GIMAP1	9	0.000261581	Overexpressed in the "PDL1-high" group
GO:0050854	regulation of antigen receptor-mediated signaling pathway	PTPRC, LCK, MALT1, UBASH3A, NFAM1, TRAT1, ADA	7	0.000274289	Overexpressed in the "PDL1-high" group
GO:0002675	positive regulation of acute inflammatory response	OSM, PLA2G4A, IL6, C3, OSMR, FCER1G, CCL5	7	0.000274289	Overexpressed in the "PDL1-high" group
GO:0043299	leukocyte degranulation	LAT, LAT2, UNC13D, LYN, VAMP7, MYO1F, RAB27A	7	0.000274289	Overexpressed in the "PDL1-high" group
GO:0006916	anti-apoptosis	TMX1, TNF, CCL2, NFKBIA, FOXO1, GPX1, MYD88, APOE, SH3GLB1, HMOX1, TGM2, TNFRSF18, VNN1, IL1B, FAS, TRAF6, CD27, IL2RB, CEBPB, SOCS3, IL7, SPHK1, BCL2A1, MALT1, PIM2, BIRC3, SOD2, DAPK1, SERPINB9, TNFSF13B, TNFAIP8, RIPK2, SEMA4D, TNFAIP3, IFI6	35	0.000277068	Overexpressed in the "PDL1-high" group
GO:0032020	ISG15-protein conjugation	ISG15, UBA7, UBE2L6, UBE2E2, UBE2E1	5	0.000283558	Overexpressed in the "PDL1-high" group
GO:0050857	positive regulation of antigen receptor-mediated signaling pathway	PTPRC, LCK, NFAM1, TRAT1, ADA	5	0.000283558	Overexpressed in the "PDL1-high" group
GO:0051050	positive regulation of transport	ORAI1, TNF, PANX1, ADORA2A, C3, NFKBIA, TNFSF14, CALR, TGFB1, SLC11A1, BAK1, NOD2, APOE, IFNG, IL1B, CASP1, LTB, CD27, NR1H3, IL6, CRTAM, GIMAP5, RAB8B, TNFSF4, FLNA, GIMAP1, P2RX5, INHBA, KCNN4, CD38, PRKCQ, VEGFC, PLA2G4A, UNC13D, PLCG2, CLEC7A, SELE	37	0.00028988	Overexpressed in the "PDL1-high" group
GO:0051272	positive regulation of cell motion	ICAM1, IL6, FLT1, MAP2K1, LYN, PDPN, MMP9, CSF1, SPHK1, MYO1F, IL6R, TGFB1, CXCL10, MAPK1, VEGFC, CORO1A, HIF1A, PTK2B, ETS1, CXCL16, HBEGF	21	0.000312979	Overexpressed in the "PDL1-high" group
GO:0007259	JAK-STAT cascade	OSM, STAT4, NMI, CCL2, SOCS3, PTK2B, SOCS1, CCR2, IFNG, STAT1, STAT3, STAT2	12	0.000408	Overexpressed in the "PDL1-high" group
GO:0032880	regulation of protein localization	TNF, PANX1, NFKBIE, ADORA2A, TNFSF14, NFKBIA, DPH3, TGFB1, NOD2, IFNG, IL1B, BCL3, TRAF6, CASP1, LTB, CD27, SRGN, CRTAM, IL6, TNFSF4, CD40, FLNA, PRKCQ, VEGFC, KCNN4, LCP1	26	0.000419168	Overexpressed in the "PDL1-high" group
GO:0034612	response to tumor necrosis factor	CASP3, CYP27B1, CXCL16, CASP8, CCL5, SELE, GCH1	7	0.00047133	Overexpressed in the "PDL1-high" group
GO:0045730	respiratory burst	CYBA, PRKCQ, SLC11A1, CYBB, NCF2, NCF1, NCF1C, CD52	7	0.00047133	Overexpressed in the "PDL1-high" group
GO:0002260	lymphocyte homeostasis	BAK1, CORO1A, CASP3, IL2RA, GIMAP5, TNFSF13B, TNFSF14, FAS, TGFB1, GIMAP1	10	0.000472896	Overexpressed in the "PDL1-high" group
GO:0030888	regulation of B cell proliferation	CARD11, CD38, PTPRC, CASP3, TNFSF13B, IL7, CD40, INPP5D, ADA, SASH3	10	0.000472896	Overexpressed in the "PDL1-high" group
GO:0043011	myeloid dendritic cell differentiation	GIMAP5, RELB, IRF4, TRAF6, TGFB1, GIMAP1	6	0.000500366	Overexpressed in the "PDL1-high" group
GO:0052200	response to host defenses	IRF7, TLR2, TLR3, TLR4, TLR7, TGFB1	6	0.000500366	Overexpressed in the "PDL1-high" group
GO:0001773	myeloid dendritic cell activation	GIMAP5, RELB, IRF4, TRAF6, TGFB1, GIMAP1	6	0.000500366	Overexpressed in the "PDL1-high" group
GO:0075136	response to host	IRF7, TLR2, TLR3, TLR4, TLR7, TGFB1	6	0.000500366	Overexpressed in the "PDL1-high" group
GO:0052173	response to defenses of other organism during symbiotic interaction	IRF7, TLR2, TLR3, TLR4, TLR7, TGFB1	6	0.000500366	Overexpressed in the "PDL1-high" group
GO:0043383	negative T cell selection	PTPRC, DOCK2, CD3E, ZAP70, FAS, CD74	6	0.000500366	Overexpressed in the "PDL1-high" group
GO:0043368	positive T cell selection	PTPRC, DOCK2, CD3D, ZAP70, HLA-DMA, CD74	6	0.000500366	Overexpressed in the "PDL1-high" group
GO:0046641	positive regulation of alpha-beta T cell proliferation	PTPRC, CD80, CD3E, ZAP70, RIPK2, EBI3	6	0.000500366	Overexpressed in the "PDL1-high" group
GO:0051674	localization of cell	CTHRC1, ZFAND5, CCL2, TNF, IL16, ZEB2, ITGB2, CCL5, TGFB1, ITGAM, WNT2, VCAM1, GPX1, CCL22, DOCK2, CXCR4, ROBO1, PTK2B, IFNG, CKLF, IL1B, CAP1, MSN, SELPLG, ICAM1, IL6, FLT1, ITGA4, IL6R, MYH9, VEGFC, TNS3, CORO1A, HIF1A, PARP9, FYN, ETS1, BTG1, NCK1, CXCL16, HBEGF, SDCBP, LRP8, TNFSF12-TNFSF13, SELE, PLAU	46	0.000505959	Overexpressed in the "PDL1-high" group
GO:0048870	cell motility	CTHRC1, ZFAND5, CCL2, TNF, IL16, ZEB2, ITGB2, CCL5, TGFB1, ITGAM, WNT2, VCAM1, GPX1, CCL22, DOCK2, CXCR4, ROBO1, PTK2B, IFNG, CKLF, IL1B, CAP1, MSN, SELPLG, ICAM1, IL6, FLT1, ITGA4, IL6R, MYH9, VEGFC, TNS3, CORO1A, HIF1A, PARP9, FYN, ETS1, BTG1, NCK1, CXCL16, HBEGF, SDCBP, LRP8, TNFSF12-TNFSF13, SELE, PLAU	46	0.000505959	Overexpressed in the "PDL1-high" group
GO:0002718	regulation of cytokine production during immune response	TNF, GIMAP5, HMOX1, FCER1G, MALT1, TRAF6, SASH3, GIMAP1	8	0.000554134	Overexpressed in the "PDL1-high" group
GO:0006958	complement activation, classical pathway	C1QA, C1QB, CR2, C3, C1RL, C1R, SERPING1, C1S, C2, C1QC	10	0.000632407	Overexpressed in the "PDL1-high" group
GO:0030335	positive regulation of cell migration	ICAM1, IL6, FLT1, MAP2K1, PDPN, MMP9, CSF1, SPHK1, MYO1F, IL6R, TGFB1, CXCL10, MAPK1, VEGFC, CORO1A, HIF1A, PTK2B, CXCL16, HBEGF	19	0.000686689	Overexpressed in the "PDL1-high" group
GO:0043410	positive regulation of MAPKKK cascade	PTPRC, IL6, TNF, CARD9, TAOK3, TLR3, TLR4, IL6R, OSM, NOD2, RIPK2, IL1B, CD27	13	0.00075295	Overexpressed in the "PDL1-high" group
GO:0045408	regulation of interleukin-6 biosynthetic process	CEBPB, CARD9, IFNG, TLR1, IL1B, INPP5D, TRAF6	7	0.000763304	Overexpressed in the "PDL1-high" group
GO:0052031	modulation by symbiont of host defense response	IRF7, TLR2, TLR3, TLR4, TLR7	5	0.000790828	Overexpressed in the "PDL1-high" group
GO:0002544	chronic inflammatory response	UNC13D, TNF, VNN1, IL1B, CCL5	5	0.000790828	Overexpressed in the "PDL1-high" group
GO:0002335	mature B cell differentiation	GPR183, PLCG2, BCL3, MALT1, ADA	5	0.000790828	Overexpressed in the "PDL1-high" group
GO:0052509	positive regulation by symbiont of host defense response	IRF7, TLR2, TLR3, TLR4, TLR7	5	0.000790828	Overexpressed in the "PDL1-high" group
GO:0045071	negative regulation of viral genome replication	TNF, APOBEC3G, CCL5, TNIP1, APOBEC3F	5	0.000790828	Overexpressed in the "PDL1-high" group
GO:0052510	positive regulation by organism of defense response of other organism during symbiotic interaction	IRF7, TLR2, TLR3, TLR4, TLR7	5	0.000790828	Overexpressed in the "PDL1-high" group
GO:0052255	modulation by organism of defense response of other organism during symbiotic interaction	IRF7, TLR2, TLR3, TLR4, TLR7	5	0.000790828	Overexpressed in the "PDL1-high" group
GO:0007264	small GTPase mediated signal transduction	RAB7A, RAB9A, RAB5C, ARFRP1, MYO9B, ABCA1, RGL1, RAB42, ARHGAP4, ARL5A, ARL11, CDC42EP1, RAC2, RASGRP3, APOE, HMOX1, RASGRP1, RRAS, RAPGEF1, RHOF, RHOG, RAB27A, ARHGDIB, GTPBP2, PDK1, RAP2B, RAB8A, RSU1, RAB8B, MAP2K1, RGS19, RAB7L1, ELMO1, MAPK1, LAT, DOK1, RAB32, DOK2, DOK3, RASGRF2, RAB35, SDCBP, LRRK2, ARL4C, LRRK1	45	0.000805026	Overexpressed in the "PDL1-high" group
GO:0009266	response to temperature stimulus	MICB, CCL2, LYN, LXN, SOCS3, TRPV2, CLPB, IL18, ST8SIA1, GMPR, OSM, PRKCQ, PLA2G4A, ADM, TFEC, IL1B, ERO1L, DNAJB4	18	0.000823831	Overexpressed in the "PDL1-high" group
GO:0050729	positive regulation of inflammatory response	OSM, PLA2G4A, IL6, C3, OSMR, TGM2, FCER1G, TLR4, IDO1, CCL5	10	0.000833298	Overexpressed in the "PDL1-high" group
GO:0043069	negative regulation of programmed cell death	FOXO1, GPX1, CASP3, MYD88, ATG5, APOE, HMOX1, CHST11, VNN1, IL1B, FAS, SOCS3, BCL2A1, PIM1, PIM2, DAPK1, SERPINB9, TNFSF13B, TNFAIP8, RIPK2, SEMA4D, TNFAIP3, TMX1, TNF, CCL2, ADORA2A, NFKBIA, CD74, ADA, SH3GLB1, BCL11B, TGM2, TNFRSF18, BCL3, TRAF6, CD27, IL2RB, IL6, CEBPB, GIMAP5, IL7, SPHK1, MALT1, IDO1, BIRC3, ATM, SOD2, GIMAP1, NUP62, PLCG2, IFI6	51	0.000839716	Overexpressed in the "PDL1-high" group
GO:0031348	negative regulation of defense response	GPX1, MICB, TNFRSF1B, IL2RA, SERPINF1, ADORA2A, APOE, AOAH, SERPING1, NT5E, ADA	11	0.000848043	Overexpressed in the "PDL1-high" group
GO:0040017	positive regulation of locomotion	ICAM1, IL6, FLT1, MAP2K1, IL16, PDPN, MMP9, CSF1, SPHK1, MYO1F, IL6R, TGFB1, CXCL10, MAPK1, VEGFC, CORO1A, HIF1A, PTK2B, CXCL16, HBEGF	20	0.000851554	Overexpressed in the "PDL1-high" group
GO:0051098	regulation of binding	TNF, TLR2, NFKBIA, TLR3, TLR4, DPH3, TGFB1, BAK1, NOD2, NLRC3, MYD88, SMARCB1, HMOX1, IL1B, BCL3, IRAK2, ICAM1, IL6, TNFSF4, PIM1, MALT1, NFAM1, FLNA, PRKCQ, CARD11, RIPK2, IRF4	27	0.000889519	Overexpressed in the "PDL1-high" group
GO:0060548	negative regulation of cell death	FOXO1, GPX1, CASP3, MYD88, ATG5, APOE, HMOX1, CHST11, VNN1, IL1B, FAS, SOCS3, BCL2A1, PIM1, PIM2, DAPK1, SERPINB9, TNFSF13B, TNFAIP8, RIPK2, SEMA4D, TNFAIP3, TMX1, TNF, CCL2, ADORA2A, NFKBIA, CD74, ADA, SH3GLB1, BCL11B, TGM2, TNFRSF18, BCL3, TRAF6, CD27, IL2RB, IL6, CEBPB, GIMAP5, IL7, SPHK1, MALT1, IDO1, BIRC3, ATM, SOD2, GIMAP1, NUP62, PLCG2, IFI6	51	0.000891591	Overexpressed in the "PDL1-high" group
GO:0045073	regulation of chemokine biosynthetic process	IL6, TNF, HMOX1, IFNG, TLR3, IL1B	6	0.000927886	Overexpressed in the "PDL1-high" group
GO:0006911	phagocytosis, engulfment	VAMP7, FCGR1A, FCER1G, ABCA1, CLEC7A, ELMO1	6	0.000927886	Overexpressed in the "PDL1-high" group
GO:0034341	response to interferon-gamma	CIITA, SLC11A1, KYNU, CYP27B1, CXCL16, GCH1	6	0.000927886	Overexpressed in the "PDL1-high" group
GO:0002720	positive regulation of cytokine production during immune response	GIMAP5, FCER1G, MALT1, TRAF6, SASH3, GIMAP1	6	0.000927886	Overexpressed in the "PDL1-high" group
GO:0048535	lymph node development	IKZF1, CXCL13, IL15, IL7R, LTB, TGFB1	6	0.000927886	Overexpressed in the "PDL1-high" group
GO:0032844	regulation of homeostatic process	PTPRC, IL2RA, GIMAP5, LYN, MAFB, SPI1, CCL5, ADA, TGFB1, GIMAP1, P2RX5, BAK1, INHBA, CD38, PLA2G4A, SMAP1, HIF1A, ETS1, LCK, IFNG, INPP5D, IFI6	22	0.000938832	Overexpressed in the "PDL1-high" group
GO:0046700	heterocycle catabolic process	KYNU, NUDT3, MBD4, MYO9B, KMO, PDE4D, IDO1, AMPD3, MOXD1, ADA, GCH1, TDO2, HMOX1, DERA, DPYD, ENTPD1, NT5E	17	0.000985203	Overexpressed in the "PDL1-high" group
GO:0045637	regulation of myeloid cell differentiation	TNF, IKZF1, MAFB, CSF1, SPI1, NFKBIA, TLR3, TLR4, CCL5, C1QC, INHBA, SMAP1, HIF1A, ETS1, INPP5D, FAS	16	0.00100626	Overexpressed in the "PDL1-high" group
GO:0044093	positive regulation of molecular function	GM2A, ADCY7, TLR2, TLR3, TLR4, ZEB2, DPH3, TGFB1, BAK1, NOD2, MYD88, NLRC3, MDFIC, APOE, CXCR4, IFNG, IL1B, CAP1, IRAK2, ICAM1, C5AR1, PIM1, NFAM1, PSMA2, CARD11, PRKCQ, HIF1A, PSMA6, PSME1, CCND2, PSME2, PSMA5, PSMA3, LCK, ERN1, RIPK2, PSMB10, TNF, GNAI2, ADORA2A, CSF1, FPR1, MAP4K1, CD74, GCH1, DGKA, PSMF1, SLC11A1, VDR, P2RY6, CYP27B1, SMARCB1, PTK2B, PSMB2, TGM2, CD4, TRAF6, UBE2D1, NR1H3, PT…	75	0.00108484	Overexpressed in the "PDL1-high" group
GO:0043066	negative regulation of apoptosis	FOXO1, GPX1, CASP3, MYD88, ATG5, APOE, HMOX1, CHST11, VNN1, IL1B, FAS, SOCS3, BCL2A1, PIM1, PIM2, DAPK1, SERPINB9, TNFSF13B, TNFAIP8, RIPK2, SEMA4D, TNFAIP3, TMX1, TNF, CCL2, ADORA2A, NFKBIA, CD74, ADA, SH3GLB1, BCL11B, TGM2, TNFRSF18, BCL3, TRAF6, CD27, IL2RB, IL6, CEBPB, GIMAP5, IL7, SPHK1, MALT1, IDO1, BIRC3, ATM, SOD2, GIMAP1, NUP62, IFI6	50	0.0010983	Overexpressed in the "PDL1-high" group
GO:0051607	defense response to virus	PTPRC, IL6, UNC13D, CARD9, SAMHD1, RSAD2, TLR7, TLR8	8	0.00115293	Overexpressed in the "PDL1-high" group
GO:0030890	positive regulation of B cell proliferation	CARD11, CD38, PTPRC, TNFSF13B, IL7, CD40, ADA, SASH3	8	0.00115293	Overexpressed in the "PDL1-high" group
GO:0002702	positive regulation of production of molecular mediator of immune response	CD37, GIMAP5, FCER1G, MALT1, TRAF6, SASH3, GIMAP1	7	0.00117746	Overexpressed in the "PDL1-high" group
GO:0002444	myeloid leukocyte mediated immunity	LAT, LAT2, IL6, LYN, VAMP7, MYO1F, IL6R	7	0.00117746	Overexpressed in the "PDL1-high" group
GO:0042116	macrophage activation	SLC11A1, SBNO2, TLR1, TLR2, TLR3, TLR4, TLR7	7	0.00117746	Overexpressed in the "PDL1-high" group
GO:0002711	positive regulation of T cell mediated immunity	PTPRC, TAP2, IL1B, MALT1, TRAF6, SASH3, B2M	7	0.00117746	Overexpressed in the "PDL1-high" group
GO:0006873	cellular ion homeostasis	HEXB, CD52, CXCR3, TGFB1, BAK1, CXCR4, APOE, HAMP, QKI, IL1B, FTL, C5AR1, EGR2, TTC7A, PRKCB, CD38, CCR8, CCR7, ADM, CCR5, XIRP1, ATP2C1, CCR2, NAB1, LCK, C3AR1, CCL3, CCL2, CYSLTR1, ADORA2A, CCR1, CCL5, CALR, ANXA7, SLC11A1, VDR, PTK2B, TGM2, SCO2, PTPRC, HERPUD1, SLC8A1, GIMAP5, MAL, SOD2, GIMAP1, CCL11, CCL13, CXCL13, PLCG2, XCL1, IFI6	52	0.0012068	Overexpressed in the "PDL1-high" group
GO:0001818	negative regulation of cytokine production	TIGIT, CD83, SLC11A1, NOD2, TNF, GIMAP5, HMOX1, IL6R, IDO1, VSIG4, GIMAP1	11	0.00134024	Overexpressed in the "PDL1-high" group
GO:0007204	elevation of cytosolic calcium ion concentration	C3AR1, PTPRC, SLC8A1, C5AR1, CYSLTR1, CCR1, CD52, CXCR3, CCR8, CD38, CCR7, ADM, CCR5, CXCR4, CXCL13, PTK2B, LCK, PLCG2, CCR2, TGM2, IL1B	21	0.00145063	Overexpressed in the "PDL1-high" group
GO:0002714	positive regulation of B cell mediated immunity	PTPRC, NOD2, GIMAP5, C3, FCER1G, GIMAP1	6	0.00157759	Overexpressed in the "PDL1-high" group
GO:0002891	positive regulation of immunoglobulin mediated immune response	PTPRC, NOD2, GIMAP5, C3, FCER1G, GIMAP1	6	0.00157759	Overexpressed in the "PDL1-high" group
GO:0002673	regulation of acute inflammatory response	OSM, PLA2G4A, IL6, C3, OSMR, FCER1G, SERPING1, CCL5	8	0.00159861	Overexpressed in the "PDL1-high" group
GO:0043029	T cell homeostasis	CORO1A, CASP3, IL2RA, GIMAP5, TNFSF14, FAS, TGFB1, GIMAP1	8	0.00159861	Overexpressed in the "PDL1-high" group
GO:0002709	regulation of T cell mediated immunity	PTPRC, TAP2, IL1B, MALT1, TRAF6, IL7R, SASH3, B2M	8	0.00159861	Overexpressed in the "PDL1-high" group
GO:0030101	natural killer cell activation	UNC13D, IKZF1, ELF4, IL21R, KLRK1, CD2, SLAMF7, RAB27A	8	0.00159861	Overexpressed in the "PDL1-high" group
GO:0031400	negative regulation of protein modification process	PSMB10, PTPRC, SOCS1, PAX5, PSMB8, TGFB1, PSMB9, PSMA2, BAK1, PSMF1, PSMD14, PSMA6, ATG5, PSME1, PSMA5, PSME2, PSMB2, PSMA3, DNMT1, UBE2D1, IGFBP3, UBE2E1	22	0.00165111	Overexpressed in the "PDL1-high" group
GO:0048247	lymphocyte chemotaxis	DOCK2, CCL2, CXCL16, CKLF, CCL5	5	0.00171586	Overexpressed in the "PDL1-high" group
GO:0048525	negative regulation of viral reproduction	TNF, APOBEC3G, CCL5, TNIP1, APOBEC3F	5	0.00171586	Overexpressed in the "PDL1-high" group
GO:0060558	regulation of calcidiol 1-monooxygenase activity	VDR, CYP27B1, TNF, IFNG, IL1B	5	0.00171586	Overexpressed in the "PDL1-high" group
GO:0002456	T cell mediated immunity	ICAM1, SLC11A1, CRTAM, CD8A, RAB27A	5	0.00171586	Overexpressed in the "PDL1-high" group
GO:0032743	positive regulation of interleukin-2 production	CD83, RIPK2, MALT1, TRAF6, SASH3	5	0.00171586	Overexpressed in the "PDL1-high" group
GO:0032494	response to peptidoglycan	NOD2, IL6, CARD9, NFKBIA, RIPK2	5	0.00171586	Overexpressed in the "PDL1-high" group
GO:0045080	positive regulation of chemokine biosynthetic process	TNF, HMOX1, IFNG, TLR3, IL1B	5	0.00171586	Overexpressed in the "PDL1-high" group
GO:0032722	positive regulation of chemokine production	IL6, HIF1A, TNF, RIPK2, IL6R	5	0.00171586	Overexpressed in the "PDL1-high" group
GO:0045084	positive regulation of interleukin-12 biosynthetic process	IFNG, IRF1, TLR4, TRAF6, LTB	5	0.00171586	Overexpressed in the "PDL1-high" group
GO:0055082	cellular chemical homeostasis	HEXB, CD52, CXCR3, TGFB1, BAK1, CXCR4, APOE, HAMP, QKI, IL1B, FTL, C5AR1, EGR2, TTC7A, PRKCB, CD38, CCR8, CCR7, ADM, CCR5, XIRP1, ATP2C1, CCR2, NAB1, LCK, C3AR1, CCL3, CCL2, CYSLTR1, ADORA2A, CCR1, CCL5, CALR, ANXA7, SLC11A1, VDR, PTK2B, TGM2, SCO2, PTPRC, HERPUD1, SLC8A1, GIMAP5, MAL, SOD2, GIMAP1, CCL11, CCL13, CXCL13, PLCG2, XCL1, IFI6	52	0.00172009	Overexpressed in the "PDL1-high" group
GO:0045577	regulation of B cell differentiation	CARD11, INHBA, PTPRC, IL2RG, NFAM1, INPP5D, CD27	7	0.00174394	Overexpressed in the "PDL1-high" group
GO:0033077	T cell differentiation in the thymus	CARD11, PTPRC, DOCK2, CD3D, CD3E, ZAP70, FAS, HLA-DMA, CD74	9	0.00176654	Overexpressed in the "PDL1-high" group
GO:0048878	chemical homeostasis	SLC9A9, CYB5R4, AQP9, HEXB, CD52, CXCR3, TGFB1, BAK1, APOE, HAMP, CXCR4, HMOX1, SERPINE1, QKI, IL1B, FTL, EGR2, C5AR1, TTC7A, PRKCB, CD38, CCR8, NPC1, CCR7, NPC2, HIF1A, XIRP1, CCR5, ADM, ATP2C1, CCR2, NAB1, LCK, C3AR1, CCL3, CCL2, CYSLTR1, ADORA2A, CCR1, ABCA1, CCL5, CALR, ANXA7, SLC11A1, VDR, CYP27B1, PTK2B, TGM2, SCO2, SOAT1, PTPRC, SLC8A1, HERPUD1, GIMAP5, MAL, STAT3, GIMAP1, SOD2, CCL11, PLA…	66	0.00181227	Overexpressed in the "PDL1-high" group
GO:0050801	ion homeostasis	SLC9A9, HEXB, CD52, CXCR3, TGFB1, BAK1, CXCR4, APOE, HAMP, HMOX1, QKI, IL1B, FTL, C5AR1, EGR2, TTC7A, PRKCB, CD38, CCR8, CCR7, XIRP1, ADM, CCR5, ATP2C1, CCR2, NAB1, LCK, C3AR1, CCL3, CCL2, CYSLTR1, ADORA2A, CCR1, CCL5, CALR, ANXA7, SLC11A1, VDR, CYP27B1, PTK2B, TGM2, SCO2, PTPRC, HERPUD1, SLC8A1, GIMAP5, MAL, SOD2, GIMAP1, CCL11, CCL13, CXCL13, PLCG2, XCL1, IFI6	55	0.00183398	Overexpressed in the "PDL1-high" group
GO:0030334	regulation of cell migration	CSF1, MMP9, ABI3, GREM1, ADA, TGFB1, CXCL10, APOE, PTK2B, CXCR4, HMOX1, RRAS, ICAM1, IL6, FLT1, MAP2K1, PDPN, SPHK1, MYO1F, IL6R, VEGFC, MAPK1, CORO1A, HIF1A, CLIC4, CXCL16, HBEGF, IGFBP3	28	0.00184487	Overexpressed in the "PDL1-high" group
GO:0043086	negative regulation of catalytic activity	PSMB10, GNAI2, ADCY7, ADORA2A, GABBR1, APOC1, PSMF1, GPX1, CASP3, CYP27B1, PAK2, GMIP, APOE, PSMB2, IL1B, UBE2D1, PTPRC, HERPUD1, PLEK, IL7, PSMB8, FLNA, PSMB9, PSMA2, PSMD14, DUSP2, RGS1, PSMA6, NUP62, PSME1, PSMA5, PSME2, LAX1, RGS4, CCR2, PSMA3, CSTA, GADD45A, IFI6, UBE2E1	40	0.00246122	Overexpressed in the "PDL1-high" group
GO:0050850	positive regulation of calcium-mediated signaling	P2RX5, CD8A, CD3E, ZAP70, CD4, TRAT1, ADA	7	0.00249528	Overexpressed in the "PDL1-high" group
GO:0002920	regulation of humoral immune response	PTPRC, NOD2, CD37, GIMAP5, SERPING1, GIMAP1	6	0.00250852	Overexpressed in the "PDL1-high" group
GO:0033089	positive regulation of T cell differentiation in the thymus	VNN1, IL2RG, IL7R, ADA	4	0.00258165	Overexpressed in the "PDL1-high" group
GO:0030183	B cell differentiation	VCAM1, GPR183, BAK1, IKZF1, PLCG2, BCL3, MALT1, NFAM1, CD79A, ITGA4, ADA, BLNK	12	0.00263027	Overexpressed in the "PDL1-high" group
GO:0044092	negative regulation of molecular function	PSMB10, GNAI2, ADCY7, ADORA2A, GABBR1, APOC1, NFKBIA, PSMF1, GPX1, NOD2, CASP3, CYP27B1, GMIP, PAK2, APOE, HMOX1, PSMB2, IL1B, UBE2D1, IRAK2, PTPRC, HERPUD1, TNFSF4, PLEK, IL7, PIM1, PSMB8, FLNA, PSMB9, PSMA2, PSMD14, DUSP2, RGS1, PSMA6, NUP62, PSME1, PSMA5, PSME2, LAX1, RGS4, PSMA3, CCR2, CSTA, GADD45A, IFI6, UBE2E1	46	0.00290453	Overexpressed in the "PDL1-high" group
GO:0007229	integrin-mediated signaling pathway	ITGAL, CCM2, PLEK, ITGAE, NEDD9, ITGB2, ITGA4, MYH9, VAV1, ITGAM, LAT, ITGAX, ITGB7, ADAM8, ADAMDEC1	15	0.00290822	Overexpressed in the "PDL1-high" group
GO:0030099	myeloid cell differentiation	GIMAP5, TNF, LYN, HCLS1, MMP9, CSF1, RELB, IFI16, OSTM1, MYH9, TGFB1, GIMAP1, DNASE2, INHBA, CASP8, IRF8, IRF4, TRAF6	18	0.00300895	Overexpressed in the "PDL1-high" group
GO:0040012	regulation of locomotion	IL16, ADORA2A, MMP9, CSF1, ABI3, GREM1, ADA, TGFB1, CXCL10, APOE, PTK2B, CXCR4, HMOX1, RRAS, ICAM1, IL6, FLT1, MAP2K1, PDPN, SPHK1, MYO1F, IL6R, VEGFC, MAPK1, CORO1A, HIF1A, CLIC4, CXCL16, HBEGF, IGFBP3	30	0.00303327	Overexpressed in the "PDL1-high" group
GO:0009408	response to heat	MICB, CCL2, LYN, SOCS3, CLPB, TRPV2, ST8SIA1, OSM, PRKCQ, PLA2G4A, TFEC, IL1B, DNAJB4	13	0.00312297	Overexpressed in the "PDL1-high" group
GO:0045075	regulation of interleukin-12 biosynthetic process	IFNG, IRF1, TLR4, TRAF6, LTB	5	0.00319183	Overexpressed in the "PDL1-high" group
GO:0031295	T cell costimulation	TNFSF13B, CD80, KLRK1, TNFSF14, CD5	5	0.00319183	Overexpressed in the "PDL1-high" group
GO:0002281	macrophage activation during immune response	SBNO2, TLR2, TLR3, TLR4, TLR7	5	0.00319183	Overexpressed in the "PDL1-high" group
GO:0045576	mast cell activation	CD48, LAT, LAT2, LYN, LCP2	5	0.00319183	Overexpressed in the "PDL1-high" group
GO:0031294	lymphocyte costimulation	TNFSF13B, CD80, KLRK1, TNFSF14, CD5	5	0.00319183	Overexpressed in the "PDL1-high" group
GO:0051270	regulation of cell motion	MMP9, CSF1, ABI3, GREM1, ADA, TGFB1, CXCL10, CXCR4, APOE, PTK2B, HMOX1, RRAS, ICAM1, IL6, FLT1, LYN, MAP2K1, PDPN, SPHK1, MYO1F, IL6R, VEGFC, MAPK1, CORO1A, HIF1A, CLIC4, ETS1, CXCL16, HBEGF, IGFBP3	30	0.00327646	Overexpressed in the "PDL1-high" group
GO:0051480	cytosolic calcium ion homeostasis	C3AR1, PTPRC, SLC8A1, C5AR1, CYSLTR1, CCR1, CD52, CXCR3, CCR8, CD38, CCR7, ADM, CCR5, CXCR4, CXCL13, PTK2B, LCK, PLCG2, CCR2, TGM2, IL1B	21	0.00342746	Overexpressed in the "PDL1-high" group
GO:0045646	regulation of erythrocyte differentiation	INHBA, HIF1A, SMAP1, ETS1, MAFB, SPI1, INPP5D	7	0.00346585	Overexpressed in the "PDL1-high" group
GO:0045055	regulated secretory pathway	LAT, LAT2, UNC13D, LYN, VAMP7, MYO1F, RAB27A	7	0.00346585	Overexpressed in the "PDL1-high" group
GO:0009595	detection of biotic stimulus	NOD2, CRTAM, LY96, TLR3, TLR4, CLEC7A, TLR8	7	0.00346585	Overexpressed in the "PDL1-high" group
GO:0032103	positive regulation of response to external stimulus	IL6, IL16, C3, OSMR, TLR4, IL6R, IDO1, CCL5, TGFB1, OSM, PLA2G4A, CYP27B1, TGM2, FCER1G	14	0.00351452	Overexpressed in the "PDL1-high" group
GO:0045191	regulation of isotype switching	PTPRC, IL27RA, IFNG, TNFSF12-TNFSF13, CD40, TGFB1	6	0.00378176	Overexpressed in the "PDL1-high" group
GO:0042554	superoxide anion generation	NOX4, CYBA, CYBB, NCF2, NCF1, NCF1C, SOD2	6	0.00378176	Overexpressed in the "PDL1-high" group
GO:0046640	regulation of alpha-beta T cell proliferation	PTPRC, CD80, CD3E, ZAP70, RIPK2, EBI3	6	0.00378176	Overexpressed in the "PDL1-high" group
GO:0033198	response to ATP	SLC8A1, PANX1, SELL, PLCG2, IL1B, CASP1	6	0.00378176	Overexpressed in the "PDL1-high" group
GO:0032770	positive regulation of monooxygenase activity	HIF1A, TNF, APOE, IFNG, IL1B, GCH1	6	0.00378176	Overexpressed in the "PDL1-high" group
GO:0031145	anaphase-promoting complex-dependent proteasomal ubiquitin-dependent protein catabolic process	PSMB10, PSMB8, PSMB9, PSMA2, PSMF1, PSMD14, PSME1, PSMA6, PSME2, PSMA5, PSMA3, PSMB2, UBE2D1, UBE2E1	14	0.00404553	Overexpressed in the "PDL1-high" group
GO:0051436	negative regulation of ubiquitin-protein ligase activity during mitotic cell cycle	PSMB10, PSMB8, PSMB9, PSMA2, PSMF1, PSMD14, PSME1, PSMA6, PSME2, PSMA5, PSMA3, PSMB2, UBE2D1, UBE2E1	14	0.00404553	Overexpressed in the "PDL1-high" group
GO:0030029	actin filament-based process	MYO5A, FGD2, CNN3, CAPZA2, NEDD9, ARPC4, MYO9B, CALR, CAPZB, PFN1, DOCK2, PAK2, RAC2, PACSIN2, PTK2B, CAP1, WIPF1, RHOF, ARHGDIB, FMNL1, PLEK, MYO1E, MYH9, FLNA, ELMO1, EPB41L2, EPB41L3, CORO1A, XIRP1, ATP2C1, NCK1, SDCBP, TMSB4X, SELE, LCP1	35	0.0043542	Overexpressed in the "PDL1-high" group
GO:0032268	regulation of cellular protein metabolic process	PAX5, EIF5A, TLR4, ZEB2, TGFB1, BAK1, NOD2, ATG5, APOE, MDFIC, ATG7, IFNG, QKI, IL1B, PIWIL4, LYN, SOCS3, CD3E, SOCS1, SERPING1, IL6R, OSM, PSMA2, MAPK1, VEGFC, PSMA6, PSME1, CD80, CCND2, PSMA5, PSME2, NCK1, PSMA3, LRRK2, PSMB10, EIF4E3, TNF, CSF1, NFKBIA, MAP4K1, ITGB2, CALR, PSMF1, PTK2B, PSMB2, BCL3, CD4, UBE2D1, CD6, NR1H3, PTPRC, IL6, HCLS1, SELT, PSMB8, PSMB9, PSMD14, DNMT1, IGFBP3, UBE2E1	60	0.0044841	Overexpressed in the "PDL1-high" group
GO:0010604	positive regulation of macromolecule metabolic process	TLR1, FOXO1, TLR3, EIF5A, TLR4, TLR7, TLR8, TGFB1, APOE, MDFIC, ATG7, IFNG, IL1B, EBI3, CIITA, CD3E, CD40, JUNB, PPARGC1B, PSMA2, MAPK1, VEGFC, HIF1A, PSMA6, PSMA5, PSMA3, PRDM1, LRRK2, TMX1, TFEB, NFKBIA, CALR, HOXA1, SLC11A1, SMARCB1, TEAD4, PSMB2, TRAF6, UBE2D1, NR1H3, MAP2K1, IKZF1, MAFB, KLF13, NR4A3, PSMB8, PSMB9, NUP62, ETS1, CSRNP1, DNMT1, EAF2, UBE2E1, ELF4, SPI1, NOD2, HMOX1, LTB, TBL1X…	99	0.00454215	Overexpressed in the "PDL1-high" group
GO:0050728	negative regulation of inflammatory response	GPX1, TNFRSF1B, IL2RA, SERPINF1, ADORA2A, APOE, AOAH, NT5E, ADA	9	0.00456909	Overexpressed in the "PDL1-high" group
GO:0043900	regulation of multi-organism process	DDX58, MICB, NOD2, CD8B, IFNG, APOBEC3G, IL15, APOBEC3F, ADA	9	0.00456909	Overexpressed in the "PDL1-high" group
GO:0008285	negative regulation of cell proliferation	RARRES3, RARRES1, LST1, TNF, IFITM1, ADORA2A, IFI30, ABI1, IL15, SKAP2, TGFB1, WNT2, WARS, VDR, CASP3, CYP27B1, APOE, HMOX1, BCL11B, IFNG, IL1B, INPP5D, CSK, GPNMB, LTB, RUNX3, NOX4, PTPN6, IL6, IL2RA, KAT2B, CTLA4, IDO1, SOD2, OSM, TNFRSF9, NUPR1, NUP62, XIRP1, ADM, ETS1, BTG1, CD33, CD274, BTG3, EMP3, VSIG4, IGFBP3	48	0.00459776	Overexpressed in the "PDL1-high" group
GO:0007265	Ras protein signal transduction	RSU1, MAP2K1, MYO9B, ABCA1, ELMO1, ARHGAP4, DOK1, MAPK1, LAT, DOK2, DOK3, CDC42EP1, RASGRP3, APOE, RASGRP1, RRAS, SDCBP, RHOG, ARHGDIB	19	0.00471667	Overexpressed in the "PDL1-high" group
GO:0050777	negative regulation of immune response	GPX1, PTPRC, IL27RA, CTLA4, SERPING1, INPP5D, IL7R, TGFB1	8	0.00483127	Overexpressed in the "PDL1-high" group
GO:0032768	regulation of monooxygenase activity	VDR, CYP27B1, HIF1A, TNF, APOE, IFNG, IL1B, GCH1	8	0.00483127	Overexpressed in the "PDL1-high" group
GO:0031397	negative regulation of protein ubiquitination	PSMB10, PSMB8, PSMB9, PSMA2, PSMF1, PSMD14, PSMA6, PSME1, ATG5, PSME2, PSMA5, PSMA3, PSMB2, UBE2D1, UBE2E1	15	0.00492715	Overexpressed in the "PDL1-high" group
GO:0051241	negative regulation of multicellular organismal process	TNF, GNAI2, LGMN, APOC1, ADA, SLC11A1, NOD2, APOE, HMOX1, SERPINE1, IFNG, INPP5D, SRGN, CIITA, IL6, GIMAP5, IL6R, IDO1, GIMAP1, TIGIT, CD38, CD83, INHBA, ADM, VSIG4, PLAU	26	0.0050119	Overexpressed in the "PDL1-high" group
GO:0001932	regulation of protein amino acid phosphorylation	TNF, MAP4K1, ITGB2, ZEB2, TLR4, TGFB1, BAK1, NOD2, MDFIC, PTK2B, IFNG, IL1B, CD4, CD6, PTPRC, IL6, LYN, SOCS3, CD3E, HCLS1, SOCS1, IL6R, OSM, VEGFC, CD80, CCND2, IGFBP3	27	0.00516757	Overexpressed in the "PDL1-high" group
GO:0051444	negative regulation of ubiquitin-protein ligase activity	PSMB10, PSMB8, PSMB9, PSMA2, PSMF1, PSMD14, PSME1, PSMA6, PSME2, PSMA5, PSMA3, PSMB2, UBE2D1, UBE2E1	14	0.00530159	Overexpressed in the "PDL1-high" group
GO:0051352	negative regulation of ligase activity	PSMB10, PSMB8, PSMB9, PSMA2, PSMF1, PSMD14, PSME1, PSMA6, PSME2, PSMA5, PSMA3, PSMB2, UBE2D1, UBE2E1	14	0.00530159	Overexpressed in the "PDL1-high" group
GO:0051023	regulation of immunoglobulin secretion	IL6, TNF, TNFSF4, CD40, TRAF6	5	0.005345	Overexpressed in the "PDL1-high" group
GO:0044003	modification by symbiont of host morphology or physiology	IRF7, TLR2, TLR3, TLR4, TLR7	5	0.005345	Overexpressed in the "PDL1-high" group
GO:0045911	positive regulation of DNA recombination	PTPRC, IFNG, TNFSF12-TNFSF13, CD40, TGFB1	5	0.005345	Overexpressed in the "PDL1-high" group
GO:0050691	regulation of defense response to virus by host	DDX58, MICB, APOBEC3G, IL15, APOBEC3F	5	0.005345	Overexpressed in the "PDL1-high" group
GO:0045830	positive regulation of isotype switching	PTPRC, IFNG, TNFSF12-TNFSF13, CD40, TGFB1	5	0.005345	Overexpressed in the "PDL1-high" group
GO:0032874	positive regulation of stress-activated MAPK cascade	NOD2, CARD9, IL1B, RIPK2, TLR4	5	0.005345	Overexpressed in the "PDL1-high" group
GO:0045069	regulation of viral genome replication	CCL3, TNF, APOBEC3G, CCL5, TNIP1, APOBEC3F	6	0.00545868	Overexpressed in the "PDL1-high" group
GO:0046632	alpha-beta T cell differentiation	BCL11B, RELB, ZAP70, EOMES, IRF1, BCL3	6	0.00545868	Overexpressed in the "PDL1-high" group
GO:0032945	negative regulation of mononuclear cell proliferation	CASP3, LST1, IL2RA, CD274, CTLA4, IDO1, INPP5D, VSIG4, TGFB1	9	0.00562871	Overexpressed in the "PDL1-high" group
GO:0050672	negative regulation of lymphocyte proliferation	CASP3, LST1, IL2RA, CD274, CTLA4, IDO1, INPP5D, VSIG4, TGFB1	9	0.00562871	Overexpressed in the "PDL1-high" group
GO:0070664	negative regulation of leukocyte proliferation	CASP3, LST1, IL2RA, CD274, CTLA4, IDO1, INPP5D, VSIG4, TGFB1	9	0.00562871	Overexpressed in the "PDL1-high" group
GO:0052166	positive regulation by symbiont of host innate immunity	TLR2, TLR3, TLR4, TLR7	4	0.00602879	Overexpressed in the "PDL1-high" group
GO:0002312	B cell activation during immune response	GPR183, PLCG2, BCL3, ADA	4	0.00602879	Overexpressed in the "PDL1-high" group
GO:0045589	regulation of regulatory T cell differentiation	GIMAP5, CTLA4, IL2RG, GIMAP1	4	0.00602879	Overexpressed in the "PDL1-high" group
GO:0052306	modulation by organism of innate immunity in other organism during symbiotic interaction	TLR2, TLR3, TLR4, TLR7	4	0.00602879	Overexpressed in the "PDL1-high" group
GO:0002282	microglial cell activation during immune response	TLR2, TLR3, TLR4, TLR7	4	0.00602879	Overexpressed in the "PDL1-high" group
GO:0052167	modulation by symbiont of host innate immunity	TLR2, TLR3, TLR4, TLR7	4	0.00602879	Overexpressed in the "PDL1-high" group
GO:0002313	mature B cell differentiation during immune response	GPR183, PLCG2, BCL3, ADA	4	0.00602879	Overexpressed in the "PDL1-high" group
GO:0052305	positive regulation by organism of innate immunity in other organism during symbiotic interaction	TLR2, TLR3, TLR4, TLR7	4	0.00602879	Overexpressed in the "PDL1-high" group
GO:0052552	modulation by organism of immune response of other organism during symbiotic interaction	TLR2, TLR3, TLR4, TLR7	4	0.00602879	Overexpressed in the "PDL1-high" group
GO:0052555	positive regulation by organism of immune response of other organism during symbiotic interaction	TLR2, TLR3, TLR4, TLR7	4	0.00602879	Overexpressed in the "PDL1-high" group
GO:0052556	positive regulation by symbiont of host immune response	TLR2, TLR3, TLR4, TLR7	4	0.00602879	Overexpressed in the "PDL1-high" group
GO:0052553	modulation by symbiont of host immune response	TLR2, TLR3, TLR4, TLR7	4	0.00602879	Overexpressed in the "PDL1-high" group
GO:0051437	positive regulation of ubiquitin-protein ligase activity during mitotic cell cycle	PSMB10, PSMB8, PSMB9, PSMA2, PSMF1, PSMD14, PSME1, PSMA6, PSME2, PSMA5, PSMA3, PSMB2, UBE2D1, UBE2E1	14	0.00603721	Overexpressed in the "PDL1-high" group
GO:0050730	regulation of peptidyl-tyrosine phosphorylation	PTPRC, IL6, LYN, CD3E, HCLS1, SOCS1, TLR4, ITGB2, IL6R, OSM, NOD2, CD80, IFNG, CD4	14	0.00603721	Overexpressed in the "PDL1-high" group
GO:0051353	positive regulation of oxidoreductase activity	VDR, CYP27B1, HIF1A, TNF, APOE, IFNG, IL1B, GCH1	8	0.00611524	Overexpressed in the "PDL1-high" group
GO:0070482	response to oxygen levels	CYB5R4, SLC8A1, CCL2, FLT1, PDPN, SOCS3, IL18, ADA, TGFB1, SOD2, DDIT4, CD38, PRKCQ, HYOU1, HIF1A, ADM, CXCR4, PTK2B, PLOD2, HMOX1, SERPINA1, CASP1, PLAU	23	0.00619084	Overexpressed in the "PDL1-high" group
GO:0009100	glycoprotein metabolic process	GALNT2, OSTC, GAL3ST4, ST8SIA1, DSE, ST6GALNAC5, ST6GALNAC4, ST3GAL5, HPSE, CHST11, FBXO6, FUT4, CD4, B3GNT2, OGT, MAN2B1, TNIP1, ST6GAL1, LIPA, FUT11, MGAT1, MGAT2, ERP44, CD37, HIF1A, ST8SIA4, CSGALNACT2, SULF1, UGGT1, HS3ST3B1	30	0.00630965	Overexpressed in the "PDL1-high" group
GO:0048514	blood vessel morphogenesis	IL18, PRRX1, GPX1, BAK1, ARHGAP22, TYMP, ATG5, CXCR4, ROBO1, APOE, PTK2B, HMOX1, CASP8, TGM2, IL1B, QKI, PTPRJ, CCM2, FLT1, MYO1E, ITGA4, MYH9, JUNB, SH2D2A, VEGFC, HIF1A, NUS1, ZFPM2, TNFSF12-TNFSF13, TNFAIP2, PLAU	31	0.00636032	Overexpressed in the "PDL1-high" group
GO:0070302	regulation of stress-activated protein kinase signaling pathway	CARD9, TNF, LYN, TAOK3, MAP4K1, TLR3, ZEB2, TLR4, NOD2, PTK2B, MDFIC, RIPK2, IL1B, CD27	14	0.00685189	Overexpressed in the "PDL1-high" group
GO:0050731	positive regulation of peptidyl-tyrosine phosphorylation	OSM, NOD2, IL6, CD80, LYN, CD3E, HCLS1, IFNG, CD4, TLR4, IL6R	11	0.00708614	Overexpressed in the "PDL1-high" group
GO:0019220	regulation of phosphate metabolic process	C13ORF18, ADCY7, C13ORF15, TLR3, TLR4, ZEB2, TGFB1, BAK1, CASP3, NOD2, PAK2, APOE, CXCR4, MDFIC, IFNG, IL1B, C5AR1, LYN, SOCS3, CD3E, SOCS1, PIM1, HERC5, IL6R, OSM, VEGFC, INHBA, CD80, CCND2, LAX1, ERN1, GADD45A, TNF, GNAI2, ADORA2A, CSF1, FPR1, MAP4K1, ITGB2, CD74, DGKA, SLC11A1, PTK2B, CD4, TRAF6, CD6, PTPRC, IL6, FLT1, PLEK, MAP2K1, HCLS1, SPHK1, MALT1, PPP1R2, DUSP2, NUP62, RGS4, LRP8, IGFBP3	60	0.00723976	Overexpressed in the "PDL1-high" group
GO:0051174	regulation of phosphorus metabolic process	C13ORF18, ADCY7, C13ORF15, TLR3, TLR4, ZEB2, TGFB1, BAK1, CASP3, NOD2, PAK2, APOE, CXCR4, MDFIC, IFNG, IL1B, C5AR1, LYN, SOCS3, CD3E, SOCS1, PIM1, HERC5, IL6R, OSM, VEGFC, INHBA, CD80, CCND2, LAX1, ERN1, GADD45A, TNF, GNAI2, ADORA2A, CSF1, FPR1, MAP4K1, ITGB2, CD74, DGKA, SLC11A1, PTK2B, CD4, TRAF6, CD6, PTPRC, IL6, FLT1, PLEK, MAP2K1, HCLS1, SPHK1, MALT1, PPP1R2, DUSP2, NUP62, RGS4, LRP8, IGFBP3	60	0.00723976	Overexpressed in the "PDL1-high" group
GO:0045428	regulation of nitric oxide biosynthetic process	ICAM1, TNF, GIMAP5, IFNG, KLRK1, IL1B, SOD2, GIMAP1	8	0.00763728	Overexpressed in the "PDL1-high" group
GO:0007568	aging	NOX4, SOCS3, PTGS1, IL15, CALR, CCL5, ATP5G3, ADA, TGFB1, SOD2, PRKCQ, C1QB, PLA2G4A, NUP62, ADM, SERPINE1, IL1B, CTSC, INPP5D	19	0.00772125	Overexpressed in the "PDL1-high" group
GO:0051443	positive regulation of ubiquitin-protein ligase activity	PSMB10, PSMB8, PSMB9, PSMA2, PSMF1, PSMD14, PSME1, PSMA6, PSME2, PSMA5, PSMA3, PSMB2, UBE2D1, UBE2E1	14	0.00775132	Overexpressed in the "PDL1-high" group
GO:0010498	proteasomal protein catabolic process	PSMB10, TBL1XR1, DERL3, PSMB8, ERLEC1, PSMB9, PSMA2, PSMF1, PSMD14, PSMA6, PSME1, PSME2, PSMA5, PSMB2, PSMA3, FBXO6, UBE2D1, UBE2E1	18	0.00788608	Overexpressed in the "PDL1-high" group
GO:0043161	proteasomal ubiquitin-dependent protein catabolic process	PSMB10, TBL1XR1, DERL3, PSMB8, ERLEC1, PSMB9, PSMA2, PSMF1, PSMD14, PSMA6, PSME1, PSME2, PSMA5, PSMB2, PSMA3, FBXO6, UBE2D1, UBE2E1	18	0.00788608	Overexpressed in the "PDL1-high" group
GO:0051384	response to glucocorticoid stimulus	IL6, CCL2, TNF, MAP2K1, PTGS1, IL1RN, IL6R, CCL5, PPARGC1B, JUNB, C1QB, PLA2G4A, ADM, IL1B, FAS	15	0.00794987	Overexpressed in the "PDL1-high" group
GO:0051605	protein maturation by peptide bond cleavage	CR2, SEC11C, CFB, C3, SERPING1, C1R, C1S, C1QC, C1QA, C1QB, SPCS3, CFH, C1RL, C2, VSIG4, SRGN	16	0.00802097	Overexpressed in the "PDL1-high" group
GO:0019835	cytolysis	PRF1, MICB, APOL1, GZMA, LYZ, GZMB, GZMH	7	0.0080513	Overexpressed in the "PDL1-high" group
GO:0050792	regulation of viral reproduction	CCL3, TNF, MDFIC, APOBEC3G, CCL5, TNIP1, APOBEC3F	7	0.0080513	Overexpressed in the "PDL1-high" group
GO:0001944	vasculature development	ZFAND5, IL18, PRRX1, FOXO1, GPX1, BAK1, ARHGAP22, TYMP, ATG5, CXCR4, ROBO1, PTK2B, APOE, HMOX1, CASP8, TGM2, IL1B, QKI, LOX, PTPRJ, CCM2, FLT1, PDPN, MYO1E, ITGA4, MYH9, JUNB, SH2D2A, VEGFC, HIF1A, NUS1, ZFPM2, TNFSF12-TNFSF13, TNFAIP2, PLAU	35	0.00813544	Overexpressed in the "PDL1-high" group
GO:0032872	regulation of stress-activated MAPK cascade	NOD2, CARD9, IL1B, RIPK2, TLR4	5	0.00828974	Overexpressed in the "PDL1-high" group
GO:0050856	regulation of T cell receptor signaling pathway	LCK, MALT1, UBASH3A, TRAT1, ADA	5	0.00828974	Overexpressed in the "PDL1-high" group
GO:0045123	cellular extravasation	VCAM1, TNF, SELE, SELPLG, ITGAM	5	0.00828974	Overexpressed in the "PDL1-high" group
GO:0051439	regulation of ubiquitin-protein ligase activity during mitotic cell cycle	PSMB10, PSMB8, PSMB9, PSMA2, PSMF1, PSMD14, PSME1, PSMA6, PSME2, PSMA5, PSMA3, PSMB2, UBE2D1, UBE2E1	14	0.00874134	Overexpressed in the "PDL1-high" group
GO:0042742	defense response to bacterium	IL6, CARD9, TNF, FGR, IL27RA, HCK, GNLY, LYZ, TLR2, TLR3, MYO1F, TLR4, IL6R, SLC11A1, NOD2, HAMP, IFNG, RIPK2, BCL3	19	0.0092893	Overexpressed in the "PDL1-high" group
GO:0030036	actin cytoskeleton organization	FGD2, CNN3, CAPZA2, NEDD9, ARPC4, MYO9B, CALR, CAPZB, PFN1, DOCK2, PAK2, RAC2, PACSIN2, PTK2B, WIPF1, CAP1, RHOF, ARHGDIB, FMNL1, PLEK, MYH9, FLNA, ELMO1, EPB41L2, EPB41L3, CORO1A, XIRP1, ATP2C1, NCK1, SDCBP, TMSB4X, LCP1	32	0.00936779	Overexpressed in the "PDL1-high" group
GO:0007155	cell adhesion	C1ORF38, CLSTN3, FERMT3, CXCR3, LY9, SDC3, CD97, WISP1, ROBO1, TGFBI, CLEC4A, VNN1, ZYX, MSN, ADAM8, FNDC3A, PARVG, ICAM1, EGFL6, PDPN, ICAM2, ICAM3, SIGLEC10, MYH9, SIRPA, CD84, CCR8, SIGLEC1, TNFAIP6, F5, ATP2C1, CD33, SIGLEC7, SEMA4D, PARVB, DCBLD1, ITGAL, PLXNC1, CCL2, TNF, ITGAE, CCR1, NINJ2, NEDD9, IL32, ITGB2, CCL5, CD72, CDH3, CCL4, ITGAM, VCAM1, LPXN, ITGAX, PTK2B, ITGB7, PSTPIP1, CD2, C…	81	0.00986568	Overexpressed in the "PDL1-high" group
GO:0022610	biological adhesion	C1ORF38, CLSTN3, FERMT3, CXCR3, LY9, SDC3, CD97, WISP1, ROBO1, TGFBI, CLEC4A, VNN1, ZYX, MSN, ADAM8, FNDC3A, PARVG, ICAM1, EGFL6, PDPN, ICAM2, ICAM3, SIGLEC10, MYH9, SIRPA, CD84, CCR8, SIGLEC1, TNFAIP6, F5, ATP2C1, CD33, SIGLEC7, SEMA4D, PARVB, DCBLD1, ITGAL, PLXNC1, CCL2, TNF, ITGAE, CCR1, NINJ2, NEDD9, IL32, ITGB2, CCL5, CD72, CDH3, CCL4, ITGAM, VCAM1, LPXN, ITGAX, PTK2B, ITGB7, PSTPIP1, CD2, C…	81	0.0102129	Overexpressed in the "PDL1-high" group
GO:0045954	positive regulation of natural killer cell mediated cytotoxicity	SH2D1A, CRTAM, GIMAP5, KLRK1, LAG3, GIMAP1	6	0.0102608	Overexpressed in the "PDL1-high" group
GO:0002717	positive regulation of natural killer cell mediated immunity	SH2D1A, CRTAM, GIMAP5, KLRK1, LAG3, GIMAP1	6	0.0102608	Overexpressed in the "PDL1-high" group
GO:0046328	regulation of JNK cascade	TNF, CARD9, TAOK3, MAP4K1, TLR3, ZEB2, TLR4, NOD2, PTK2B, MDFIC, RIPK2, IL1B, CD27	13	0.0107936	Overexpressed in the "PDL1-high" group
GO:0001934	positive regulation of protein amino acid phosphorylation	IL6, TNF, LYN, CD3E, HCLS1, TLR4, IL6R, TGFB1, OSM, VEGFC, NOD2, CD80, CCND2, IFNG, IL1B, CD4	16	0.0109639	Overexpressed in the "PDL1-high" group
GO:0051351	positive regulation of ligase activity	PSMB10, PSMB8, PSMB9, PSMA2, PSMF1, PSMD14, PSME1, PSMA6, PSME2, PSMA5, PSMA3, PSMB2, UBE2D1, UBE2E1	14	0.011017	Overexpressed in the "PDL1-high" group
GO:0042325	regulation of phosphorylation	ADCY7, C13ORF15, TLR3, TLR4, ZEB2, TGFB1, BAK1, CASP3, NOD2, PAK2, APOE, CXCR4, MDFIC, IFNG, IL1B, C5AR1, LYN, SOCS3, CD3E, SOCS1, PIM1, HERC5, IL6R, OSM, INHBA, VEGFC, CD80, CCND2, LAX1, ERN1, GADD45A, TNF, GNAI2, ADORA2A, CSF1, FPR1, MAP4K1, ITGB2, CD74, DGKA, SLC11A1, PTK2B, CD4, TRAF6, CD6, PTPRC, IL6, FLT1, MAP2K1, HCLS1, SPHK1, MALT1, DUSP2, NUP62, RGS4, LRP8, IGFBP3	57	0.0110335	Overexpressed in the "PDL1-high" group
GO:0032102	negative regulation of response to external stimulus	GPX1, TNFRSF1B, NPC1, IL2RA, SERPINF1, ADORA2A, APOE, AOAH, GREM1, NT5E, ADA	11	0.0110451	Overexpressed in the "PDL1-high" group
GO:0032735	positive regulation of interleukin-12 production	NOD2, IFNG, IDO1, CD40	4	0.0112668	Overexpressed in the "PDL1-high" group
GO:0019441	tryptophan catabolic process to kynurenine	TDO2, KYNU, KMO, IDO1	4	0.0112668	Overexpressed in the "PDL1-high" group
GO:0052564	response to immune response of other organism during symbiotic interaction	TLR2, TLR3, TLR4, TLR7	4	0.0112668	Overexpressed in the "PDL1-high" group
GO:0050901	leukocyte tethering or rolling	VCAM1, TNF, SELE, SELPLG	4	0.0112668	Overexpressed in the "PDL1-high" group
GO:0052572	response to host immune response	TLR2, TLR3, TLR4, TLR7	4	0.0112668	Overexpressed in the "PDL1-high" group
GO:0006569	tryptophan catabolic process	TDO2, KYNU, KMO, IDO1	4	0.0112668	Overexpressed in the "PDL1-high" group
GO:0009405	pathogenesis	PRF1, HLA-DRB1, HLA-DPB1, TNIP1	4	0.0112668	Overexpressed in the "PDL1-high" group
GO:0046218	indolalkylamine catabolic process	TDO2, KYNU, KMO, IDO1	4	0.0112668	Overexpressed in the "PDL1-high" group
GO:0042436	indole derivative catabolic process	TDO2, KYNU, KMO, IDO1	4	0.0112668	Overexpressed in the "PDL1-high" group
GO:0002922	positive regulation of humoral immune response	PTPRC, NOD2, GIMAP5, GIMAP1	4	0.0112668	Overexpressed in the "PDL1-high" group
GO:0045410	positive regulation of interleukin-6 biosynthetic process	IFNG, TLR1, IL1B, TRAF6	4	0.0112668	Overexpressed in the "PDL1-high" group
GO:0002925	positive regulation of humoral immune response mediated by circulating immunoglobulin	PTPRC, NOD2, GIMAP5, GIMAP1	4	0.0112668	Overexpressed in the "PDL1-high" group
GO:0002831	regulation of response to biotic stimulus	DDX58, MICB, NOD2, CRTAM, CD8B, APOBEC3G, IL15, APOBEC3F	8	0.0114926	Overexpressed in the "PDL1-high" group
GO:0034656	nucleobase, nucleoside and nucleotide catabolic process	NUDT3, UPP1, DERA, MBD4, PDE4D, MYO9B, DPYD, ENTPD1, NT5E, AMPD3, ADA, GCH1	12	0.0117627	Overexpressed in the "PDL1-high" group
GO:0034655	nucleobase, nucleoside, nucleotide and nucleic acid catabolic process	NUDT3, UPP1, DERA, MBD4, PDE4D, MYO9B, DPYD, ENTPD1, NT5E, AMPD3, ADA, GCH1	12	0.0117627	Overexpressed in the "PDL1-high" group
GO:0009101	glycoprotein biosynthetic process	GALNT2, OSTC, GAL3ST4, ST6GAL1, LIPA, FUT11, ST8SIA1, DSE, ST6GALNAC5, MGAT1, MGAT2, CD37, ST6GALNAC4, ST3GAL5, ST8SIA4, CSGALNACT2, CHST11, FUT4, CD4, B3GNT2, OGT, UGGT1, TNIP1, HS3ST3B1	24	0.0119008	Overexpressed in the "PDL1-high" group
GO:0016192	vesicle-mediated transport	MSR1, SEC24A, AP1B1, ATL3, TAPBP, PICALM, PACSIN2, APOE, NECAP2, CAP1, RAB27A, FTL, LYN, GOLT1B, OPTN, M6PR, FLNA, ELMO1, LAT2, NPC1, UNC13D, ARRB2, VAMP7, ARCN1, VAMP5, LRMP, BIN1, TMX1, RAB7A, AP1M1, CCL3, ARFGAP3, STX7, ADORA2A, CYTH1, SNX2, BET1, CCL8, ABCA1, CCL5, DTNBP1, SLC11A1, FCGR1A, FCN1, FCER1G, STX11, EHD1, LY75, MRC1, RAB8A, PLEK, HCK, DENND1A, MYO1F, VAV1, CORO1C, LAT, CORO1A, CDC4…	68	0.0120047	Overexpressed in the "PDL1-high" group
GO:0045648	positive regulation of erythrocyte differentiation	INHBA, HIF1A, SMAP1, ETS1, INPP5D	5	0.0121253	Overexpressed in the "PDL1-high" group
GO:0031663	lipopolysaccharide-mediated signaling pathway	IRAK2, MAPK1, NFKBIA, RIPK2, STAT1	5	0.0121253	Overexpressed in the "PDL1-high" group
GO:0006468	protein amino acid phosphorylation	STK38, TGFB1, BTK, WNT2, PAK2, MDFIC, CXCR4, IFNG, IL1B, MLKL, SIK1, CSK, IRAK2, SGK1, C5AR1, LYN, PIK3CD, PIM1, PIM2, DAPK1, PRKCB, OSM, MAPK1, PRKCQ, LCK, BMP2K, ERN1, RIPK2, TXK, LRRK2, MAP3K14, LRRK1, NEK6, CCL2, TNF, FGR, GNAI2, STK10, STK17B, ABI3, FPR1, MAP4K1, ABI1, STK17A, CHEK2, CD74, EPHB2, IL12RB2, STAT4, IL12RB1, PTK2B, ZAP70, CD6, CSF1R, FYB, PDK1, ITK, PTPRC, FLT1, PTPRE, MAP2K1, H…	77	0.0123562	Overexpressed in the "PDL1-high" group
GO:0006508	proteolysis	SCPEP1, CNDP2, LGMN, MMP9, C1QC, ERLEC1, MMP1, ISG15, ATG7, CFH, HTRA4, RNF149, RNF34, ADAM8, SOCS3, SOCS1, UBE2J1, SERPING1, NAPSB, MYH9, C1QA, PSMA2, C1QB, PSMA6, PSMA5, PSMA3, ASB2, VSIG4, TNFAIP3, UBA7, UBA6, UBE2QL1, DERL3, CTSL1, ARIH2, PSMB2, FBXO6, STAMBPL1, TRAF6, UBE2D1, SRGN, FBXO7, ADAM28, SEC11C, CFB, UBE2L6, MALT1, ATG3, PSMB8, PSMB9, SPCS3, PHEX, PLAU, UBE2E2, UBE2E1, UCHL1, LOC643…	115	0.0128001	Overexpressed in the "PDL1-high" group
GO:0010332	response to gamma radiation	BAK1, GPX1, PTPRC, CCL2, SOCS3, IL6R, SOD2	7	0.0128612	Overexpressed in the "PDL1-high" group
GO:0042269	regulation of natural killer cell mediated cytotoxicity	SH2D1A, CRTAM, GIMAP5, KLRK1, LAG3, GIMAP1	6	0.0134965	Overexpressed in the "PDL1-high" group
GO:0002715	regulation of natural killer cell mediated immunity	SH2D1A, CRTAM, GIMAP5, KLRK1, LAG3, GIMAP1	6	0.0134965	Overexpressed in the "PDL1-high" group
GO:0070555	response to interleukin-1	IRAK2, CD38, IL1R1, MYD88, RIPK2, SELE	6	0.0134965	Overexpressed in the "PDL1-high" group
GO:0044270	nitrogen compound catabolic process	NUDT3, UPP1, MYO9B, PDE4D, MBD4, AMPD3, ADA, GCH1, HMOX1, DERA, DPYD, ENTPD1, NT5E	13	0.0136579	Overexpressed in the "PDL1-high" group
GO:0050707	regulation of cytokine secretion	NOD2, CRTAM, TNF, TNFSF4, PANX1, IFNG, CASP1, SRGN	8	0.0138736	Overexpressed in the "PDL1-high" group
GO:0042990	regulation of transcription factor import into nucleus	PRKCQ, TNF, NFKBIE, NFKBIA, TNFSF14, BCL3, CD27, FLNA	8	0.0138736	Overexpressed in the "PDL1-high" group
GO:0001666	response to hypoxia	SLC8A1, CCL2, FLT1, SOCS3, IL18, ADA, TGFB1, SOD2, DDIT4, CD38, PRKCQ, HYOU1, HIF1A, ADM, CXCR4, PTK2B, PLOD2, HMOX1, SERPINA1, CASP1, PLAU	21	0.0140639	Overexpressed in the "PDL1-high" group
GO:0031398	positive regulation of protein ubiquitination	PSMB10, PSMB8, PSMB9, PSMA2, PSMF1, PSMD14, PSMA6, PSME1, PSME2, PSMA5, PSMA3, PSMB2, UBE2D1, LRRK2, UBE2E1	15	0.0150449	Overexpressed in the "PDL1-high" group
GO:0001906	cell killing	CRTAM, UNC13D, APOL1, HAMP, GNLY, SLAMF7, RAB27A	7	0.0158946	Overexpressed in the "PDL1-high" group
GO:0033157	regulation of intracellular protein transport	PRKCQ, TNF, NFKBIE, NFKBIA, TNFSF14, IL1B, BCL3, CD27, FLNA, LCP1, TGFB1	11	0.0164875	Overexpressed in the "PDL1-high" group
GO:0001568	blood vessel development	IL18, PRRX1, FOXO1, GPX1, BAK1, ARHGAP22, TYMP, ATG5, CXCR4, ROBO1, APOE, PTK2B, HMOX1, CASP8, TGM2, IL1B, QKI, LOX, PTPRJ, CCM2, FLT1, MYO1E, ITGA4, MYH9, JUNB, SH2D2A, VEGFC, HIF1A, NUS1, ZFPM2, TNFSF12-TNFSF13, TNFAIP2, PLAU	33	0.0165159	Overexpressed in the "PDL1-high" group
GO:0002440	production of molecular mediator of immune response	SLC11A1, GALNT2, PTPRC, NOD2, TNFSF13B, LAX1, FAS, IL7R	8	0.0165874	Overexpressed in the "PDL1-high" group
GO:0031960	response to corticosteroid stimulus	IL6, CCL2, TNF, MAP2K1, PTGS1, IL1RN, IL6R, CCL5, PPARGC1B, JUNB, C1QB, PLA2G4A, ADM, IL1B, FAS	15	0.016593	Overexpressed in the "PDL1-high" group
GO:0031099	regeneration	CCL2, SOCS3, SOCS1, NINJ2, AXL, NR4A3, TGFB1, PLAUR, GPX1, PRKCQ, ADM, SERPINE1, PLAU	13	0.0170675	Overexpressed in the "PDL1-high" group
GO:0042345	regulation of NF-kappaB import into nucleus	PRKCQ, TNF, NFKBIA, TNFSF14, BCL3, CD27	6	0.0173544	Overexpressed in the "PDL1-high" group
GO:0030593	neutrophil chemotaxis	CCL2, IFNG, CKLF, IL1B, ITGB2, ITGAM	6	0.0173544	Overexpressed in the "PDL1-high" group
GO:0048660	regulation of smooth muscle cell proliferation	IL6, FLT1, TNF, IFNG, TGM2, HBEGF, IL6R, IL15, STAT1, IGFBP3	10	0.0178443	Overexpressed in the "PDL1-high" group
GO:0032733	positive regulation of interleukin-10 production	TIGIT, CD83, FCER1G, SASH3	4	0.0184299	Overexpressed in the "PDL1-high" group
GO:0006568	tryptophan metabolic process	TDO2, KYNU, KMO, IDO1	4	0.0184299	Overexpressed in the "PDL1-high" group
GO:0001774	microglial cell activation	TLR2, TLR3, TLR4, TLR7	4	0.0184299	Overexpressed in the "PDL1-high" group
GO:0002825	regulation of T-helper 1 type immune response	SLC11A1, IL27RA, CD80, IL4R	4	0.0184299	Overexpressed in the "PDL1-high" group
GO:0009164	nucleoside catabolic process	NUDT3, DERA, DPYD, ADA	4	0.0184299	Overexpressed in the "PDL1-high" group
GO:0002923	regulation of humoral immune response mediated by circulating immunoglobulin	PTPRC, NOD2, GIMAP5, GIMAP1	4	0.0184299	Overexpressed in the "PDL1-high" group
GO:0008360	regulation of cell shape	FGD2, ANXA7, CORO1A, CDC42EP1, LST1, PDPN, FYN, CDC42SE2, ATP10A, ITGB2, MYH9	11	0.0186807	Overexpressed in the "PDL1-high" group
GO:0051438	regulation of ubiquitin-protein ligase activity	PSMB10, PSMB8, PSMB9, PSMA2, PSMF1, PSMD14, PSME1, PSMA6, PSME2, PSMA5, PSMA3, PSMB2, UBE2D1, UBE2E1	14	0.018717	Overexpressed in the "PDL1-high" group
GO:0048545	response to steroid hormone stimulus	TNF, CCL2, PTGS1, CCL5, TGFB1, WNT2, CYP27B1, HMOX1, IL1B, SERPINA1, FAS, LOX, IL6, MAP2K1, SOCS3, SOCS1, IL1RN, IL6R, STAT3, PPARGC1B, JUNB, CD38, C1QB, MAPK1, PLA2G4A, ADM, CCND2	27	0.0189767	Overexpressed in the "PDL1-high" group
GO:0043331	response to dsRNA	MAPK1, NOD2, CARD9, NFKBIA, TLR3, RIPK2, STAT1	7	0.0193883	Overexpressed in the "PDL1-high" group
GO:0009161	ribonucleoside monophosphate metabolic process	ADK, CECR1, DPYD, NT5E, AMPD3, ADA, PRPS1	7	0.0193883	Overexpressed in the "PDL1-high" group
GO:0006801	superoxide metabolic process	NOX4, CYBA, CYB5R4, CYBB, NCF2, NCF1, NCF1C, SOD2	7	0.0193883	Overexpressed in the "PDL1-high" group
GO:0045454	cell redox homeostasis	ERP44, TMX1, GPX1, TXNDC11, TXNDC15, DNAJC10, PDIA6, PDIA4, SH3BGRL3, SELT, SCO2, GLRX	12	0.0212599	Overexpressed in the "PDL1-high" group
GO:0050688	regulation of defense response to virus	DDX58, MICB, CD8B, APOBEC3G, IL15, APOBEC3F	6	0.0218769	Overexpressed in the "PDL1-high" group
GO:0070102	interleukin-6-mediated signaling pathway	IL6, IL6R, STAT3	3	0.0220876	Overexpressed in the "PDL1-high" group
GO:0032831	positive regulation of CD4-positive, CD25-positive, alpha-beta regulatory T cell differentiation	GIMAP5, IL2RG, GIMAP1	3	0.0220876	Overexpressed in the "PDL1-high" group
GO:0001766	membrane raft polarization	DOCK2, CD2, MAL	3	0.0220876	Overexpressed in the "PDL1-high" group
GO:0032966	negative regulation of collagen biosynthetic process	CIITA, IL6, IL6R	3	0.0220876	Overexpressed in the "PDL1-high" group
GO:0032829	regulation of CD4-positive, CD25-positive, alpha-beta regulatory T cell differentiation	GIMAP5, IL2RG, GIMAP1	3	0.0220876	Overexpressed in the "PDL1-high" group
GO:0002238	response to molecule of fungal origin	MYD88, TLR2, CLEC7A	3	0.0220876	Overexpressed in the "PDL1-high" group
GO:0050862	positive regulation of T cell receptor signaling pathway	LCK, TRAT1, ADA	3	0.0220876	Overexpressed in the "PDL1-high" group
GO:0060559	positive regulation of calcidiol 1-monooxygenase activity	TNF, IFNG, IL1B	3	0.0220876	Overexpressed in the "PDL1-high" group
GO:0031580	membrane raft distribution	DOCK2, CD2, MAL	3	0.0220876	Overexpressed in the "PDL1-high" group
GO:0050798	activated T cell proliferation	CRTAM, FYN, ITGAM	3	0.0220876	Overexpressed in the "PDL1-high" group
GO:0046633	alpha-beta T cell proliferation	DOCK2, ELF4, IL15	3	0.0220876	Overexpressed in the "PDL1-high" group
GO:0046085	adenosine metabolic process	ADK, NT5E, ADA	3	0.0220876	Overexpressed in the "PDL1-high" group
GO:0051665	membrane raft localization	DOCK2, CD2, MAL	3	0.0220876	Overexpressed in the "PDL1-high" group
GO:0046121	deoxyribonucleoside catabolic process	DERA, DPYD, ADA	3	0.0220876	Overexpressed in the "PDL1-high" group
GO:0050995	negative regulation of lipid catabolic process	TNF, GIMAP5, APOC1, IL1B, GIMAP1	5	0.0227789	Overexpressed in the "PDL1-high" group
GO:0042993	positive regulation of transcription factor import into nucleus	PRKCQ, TNF, TNFSF14, CD27, FLNA	5	0.0227789	Overexpressed in the "PDL1-high" group
GO:0051084	'de novo' posttranslational protein folding	SH3GLB1, ERO1L, UGGT1, HLA-DMA, CD74	5	0.0227789	Overexpressed in the "PDL1-high" group
GO:0070206	protein trimerization	TRIM34, ALOX5AP, TRIM27, TRIM22, TRIM21	5	0.0227789	Overexpressed in the "PDL1-high" group
GO:0045072	regulation of interferon-gamma biosynthetic process	INHBA, TLR3, TLR7, TLR8, EBI3	5	0.0227789	Overexpressed in the "PDL1-high" group
GO:0042327	positive regulation of phosphorylation	IL6, TNF, LYN, CD3E, HCLS1, TLR4, IL6R, TGFB1, OSM, VEGFC, NOD2, CD80, CCND2, IFNG, IL1B, CD4	16	0.0230001	Overexpressed in the "PDL1-high" group
GO:0045639	positive regulation of myeloid cell differentiation	INHBA, HIF1A, SMAP1, IKZF1, ETS1, CSF1, INPP5D, CCL5	8	0.0230993	Overexpressed in the "PDL1-high" group
GO:0015914	phospholipid transport	KCNN4, NPC2, APOE, PITPNA, ATP10A, APOC1, ABCA1, ATP8B4	8	0.0230993	Overexpressed in the "PDL1-high" group
GO:0042311	vasodilation	WNT2, GPX1, ATG5, ADORA2A, APOE, SOD2, GCH1	7	0.0233702	Overexpressed in the "PDL1-high" group
GO:0000018	regulation of DNA recombination	PTPRC, IL27RA, IFNG, TNFSF12-TNFSF13, CD40, IL7R, TGFB1	7	0.0233702	Overexpressed in the "PDL1-high" group
GO:0031100	organ regeneration	CCL2, ADM, SOCS3, SOCS1, AXL, NR4A3, TGFB1	7	0.0233702	Overexpressed in the "PDL1-high" group
GO:0046677	response to antibiotic	CIITA, CYB5R4, SLC1A3, CCL2, ETS1, HIATL1, UQCRFS1	7	0.0233702	Overexpressed in the "PDL1-high" group
GO:0009116	nucleoside metabolic process	TYMP, PANK2, NUDT3, ADK, NT5C3, UPP1, DERA, MAT2B, DPYD, NT5E, ADA, PRPS1	12	0.0236907	Overexpressed in the "PDL1-high" group
GO:0016310	phosphorylation	STK38, TGFB1, BTK, WNT2, PAK2, MDFIC, CXCR4, IFNG, IL1B, MLKL, ATP6V0D1, CSK, SIK1, IRAK2, SGK1, C5AR1, LYN, PIK3CD, PIM1, PIM2, DAPK1, PRKCB, OSM, MAPK1, PRKCQ, LCK, BMP2K, ERN1, RIPK2, TXK, MAP3K14, LRRK2, LRRK1, NEK6, NDUFB3, NDUFB5, CCL2, TNF, FGR, GNAI2, STK10, STK17B, ABI3, FPR1, MAP4K1, ABI1, STK17A, ATP6V1B2, CHEK2, ATP5G3, CD74, EPHB2, IL12RB2, ATP6V0C, STAT4, IL12RB1, GNPTAB, PTK2B, ZAP…	88	0.0247074	Overexpressed in the "PDL1-high" group
GO:0051340	regulation of ligase activity	PSMB10, PSMB8, PSMB9, PSMA2, PSMF1, PSMD14, PSME1, PSMA6, PSME2, PSMA5, PSMA3, PSMB2, UBE2D1, UBE2E1	14	0.0249622	Overexpressed in the "PDL1-high" group
GO:0002761	regulation of myeloid leukocyte differentiation	INHBA, TNF, IKZF1, CSF1, TLR3, TLR4, INPP5D, CCL5, C1QC	9	0.0252251	Overexpressed in the "PDL1-high" group
GO:0000060	protein import into nucleus, translocation	MAPK1, SLC11A1, TNF, IFNG, NFKBIA, BCL3, POLA2, TGFB1	8	0.0269369	Overexpressed in the "PDL1-high" group
GO:0032570	response to progesterone stimulus	CD38, CCL2, SOCS3, SOCS1, JUNB, TGFB1	6	0.0271	Overexpressed in the "PDL1-high" group
GO:0002685	regulation of leukocyte migration	ICAM1, IL6, HMOX1, IL6R, GREM1, ADA	6	0.0271	Overexpressed in the "PDL1-high" group
GO:0010543	regulation of platelet activation	PLEK, PDPN, APOE, TLR4	4	0.0275728	Overexpressed in the "PDL1-high" group
GO:0019883	antigen processing and presentation of endogenous antigen	TAP2, TAPBPL, CD74, TAPBP	4	0.0275728	Overexpressed in the "PDL1-high" group
GO:0032647	regulation of interferon-alpha production	DDX58, TLR3, TLR7, TLR8	4	0.0275728	Overexpressed in the "PDL1-high" group
GO:0048302	regulation of isotype switching to IgG isotypes	PTPRC, IL27RA, IFNG, CD40	4	0.0275728	Overexpressed in the "PDL1-high" group
GO:0042130	negative regulation of T cell proliferation	CASP3, IL2RA, CD274, CTLA4, IDO1, VSIG4, TGFB1	7	0.0278653	Overexpressed in the "PDL1-high" group
GO:0051051	negative regulation of transport	TNF, TNFSF4, GNAI2, NFKBIE, PTGS1, APOC1, NFKBIA, DPH3, ADA, FLNA, TRAT1, TGFB1, OSM, INHBA, PACSIN2, HMOX1, IL1B, LTB, SRGN, NR1H3	20	0.0286887	Overexpressed in the "PDL1-high" group
GO:0045937	positive regulation of phosphate metabolic process	IL6, TNF, LYN, CD3E, HCLS1, TLR4, IL6R, TGFB1, OSM, VEGFC, NOD2, CD80, CCND2, IFNG, IL1B, CD4	16	0.029441	Overexpressed in the "PDL1-high" group
GO:0010562	positive regulation of phosphorus metabolic process	IL6, TNF, LYN, CD3E, HCLS1, TLR4, IL6R, TGFB1, OSM, VEGFC, NOD2, CD80, CCND2, IFNG, IL1B, CD4	16	0.029441	Overexpressed in the "PDL1-high" group
GO:0031396	regulation of protein ubiquitination	PSMB10, PSMB8, PSMB9, PSMA2, PSMF1, PSMD14, PSMA6, PSME1, ATG5, PSME2, PSMA5, PSMB2, PSMA3, UBE2D1, LRRK2, UBE2E1	16	0.029441	Overexpressed in the "PDL1-high" group
GO:0033135	regulation of peptidyl-serine phosphorylation	OSM, BAK1, IL6, IFNG, TGFB1	5	0.029707	Overexpressed in the "PDL1-high" group
GO:0043408	regulation of MAPKKK cascade	PTPRC, IL6, CARD9, TNF, TAOK3, MAP4K1, TLR3, ZEB2, TLR4, IL6R, OSM, NOD2, MDFIC, PTK2B, RIPK2, IL1B, CD27	17	0.0300532	Overexpressed in the "PDL1-high" group
GO:0051047	positive regulation of secretion	CRTAM, IL6, RAB8B, TNFSF4, TNF, PANX1, ADORA2A, TGFB1, INHBA, PRKCQ, VEGFC, KCNN4, CD38, NOD2, UNC13D, IFNG, CASP1	17	0.0300532	Overexpressed in the "PDL1-high" group
GO:0060341	regulation of cellular localization	TNF, PANX1, ADORA2A, NFKBIE, PTGS1, NFKBIA, TNFSF14, DPH3, TGFB1, NOD2, HMOX1, IFNG, IL1B, BCL3, TRAF6, CASP1, CD27, SRGN, IL6, CRTAM, RAB8B, TNFSF4, CD40, FLNA, OSM, INHBA, KCNN4, CD38, PRKCQ, VEGFC, UNC13D, LCP1	32	0.0312317	Overexpressed in the "PDL1-high" group
GO:0009110	vitamin biosynthetic process	ME1, TPK1, KYNU, CYP27B1, PDXK, KMO, GSTO1	7	0.0328954	Overexpressed in the "PDL1-high" group
GO:0032312	regulation of ARF GTPase activity	SMAP2, ARFGAP3, SMAP1, ACAP1, ACAP2, GIT2, ARAP2	7	0.0328954	Overexpressed in the "PDL1-high" group
GO:0045429	positive regulation of nitric oxide biosynthetic process	ICAM1, TNF, IFNG, KLRK1, IL1B, SOD2	6	0.0330528	Overexpressed in the "PDL1-high" group
GO:0009166	nucleotide catabolic process	UPP1, DERA, MBD4, PDE4D, MYO9B, ENTPD1, NT5E, AMPD3, ADA, GCH1	10	0.0332201	Overexpressed in the "PDL1-high" group
GO:0048871	multicellular organismal homeostasis	GIMAP5, LIPA, IL7, CSF1, ACP5, STAT3, GIMAP1, GPX1, SLC11A1, CORO1A, PLA2G4A, RAC2, IL1B, CD7	14	0.0355176	Overexpressed in the "PDL1-high" group
GO:0032012	regulation of ARF protein signal transduction	SMAP2, ARFGAP3, SMAP1, CYTH1, ACAP1, ACAP2, GIT2, CYTH4, ARAP2	9	0.0370579	Overexpressed in the "PDL1-high" group
GO:0042306	regulation of protein import into nucleus	PRKCQ, TNF, NFKBIE, NFKBIA, TNFSF14, BCL3, CD27, FLNA, TGFB1	9	0.0370579	Overexpressed in the "PDL1-high" group
GO:0045860	positive regulation of protein kinase activity	TNF, ADCY7, GNAI2, ADORA2A, CSF1, FPR1, MAP4K1, TLR3, ZEB2, TGFB1, CD74, DGKA, SLC11A1, MDFIC, PTK2B, CXCR4, IL1B, CD4, TRAF6, PTPRC, FLT1, C5AR1, MAP2K1, SPHK1, PIM1, MALT1, CCND2, ERN1, LRP8	29	0.0372194	Overexpressed in the "PDL1-high" group
GO:0008624	induction of apoptosis by extracellular signals	FGD2, TNF, ADORA2A, CD3E, VAV1, DAPK1, BTK, ARHGAP4, CASP10, VDR, CD38, CASP3, RASGRF2, CASP8, FAS, TRAF6, CD5	17	0.0374699	Overexpressed in the "PDL1-high" group
GO:0016485	protein processing	CR2, SEC11C, CFB, C3, SERPING1, C1R, C1S, C1QC, C1QA, C1QB, SPCS3, CFH, C1RL, C2, VSIG4, CASP1, SRGN	17	0.0374699	Overexpressed in the "PDL1-high" group
GO:0032677	regulation of interleukin-8 production	BCL3, TLR4, IL6R, TLR7, TLR8	5	0.0377461	Overexpressed in the "PDL1-high" group
GO:0006957	complement activation, alternative pathway	C3, CFB, CFH, C2, VSIG4	5	0.0377461	Overexpressed in the "PDL1-high" group
GO:0001893	maternal placenta development	VDR, PLA2G4A, CYP27B1, PRDM1, JUNB	5	0.0377461	Overexpressed in the "PDL1-high" group
GO:0043085	positive regulation of catalytic activity	ADCY7, GM2A, TLR3, ZEB2, TGFB1, BAK1, CXCR4, APOE, MDFIC, IFNG, IL1B, CAP1, C5AR1, PIM1, PSMA2, HIF1A, PSMA6, PSME1, CCND2, PSMA5, PSME2, PSMA3, LCK, ERN1, PSMB10, TNF, GNAI2, ADORA2A, CSF1, FPR1, MAP4K1, CD74, GCH1, DGKA, PSMF1, SLC11A1, VDR, P2RY6, CYP27B1, PTK2B, PSMB2, TGM2, CD4, TRAF6, UBE2D1, NR1H3, PTPRC, FLT1, MAP2K1, PLEK, SPHK1, MALT1, STAT1, PSMB8, PSMB9, PSMD14, LRP8, SELE, UBE2E1	59	0.0380914	Overexpressed in the "PDL1-high" group
GO:0042346	positive regulation of NF-kappaB import into nucleus	PRKCQ, TNF, TNFSF14, CD27	4	0.0386867	Overexpressed in the "PDL1-high" group
GO:0032673	regulation of interleukin-4 production	CD83, CD86, IRF4, SASH3	4	0.0386867	Overexpressed in the "PDL1-high" group
GO:0051044	positive regulation of membrane protein ectodomain proteolysis	TNF, APOE, IFNG, IL1B	4	0.0386867	Overexpressed in the "PDL1-high" group
GO:0001914	regulation of T cell mediated cytotoxicity	PTPRC, TAP2, IL7R, B2M	4	0.0386867	Overexpressed in the "PDL1-high" group
GO:0045414	regulation of interleukin-8 biosynthetic process	BCL3, TLR4, TLR7, TLR8	4	0.0386867	Overexpressed in the "PDL1-high" group
GO:0002446	neutrophil mediated immunity	IL6, VAMP7, MYO1F, IL6R	4	0.0386867	Overexpressed in the "PDL1-high" group
GO:0007169	transmembrane receptor protein tyrosine kinase signaling pathway	ZFAND5, CCL2, CD8A, ADORA2A, CD8B, FOXO1, ABI1, TGFB1, EPHB2, PTK2B, CD4, RAPGEF1, CD7, CSF1R, PTPRJ, FLT1, STAP1, CD3E, MYO1E, AXL, FLNA, STAT3, DOK1, VEGFC, DOK2, CSRNP1, NCK1, HBEGF, LCP2	29	0.0390912	Overexpressed in the "PDL1-high" group
GO:0022407	regulation of cell-cell adhesion	TNF, MAP2K1, IL1B, FXYD5, ADA, TGFB1	6	0.0397572	Overexpressed in the "PDL1-high" group
GO:0045670	regulation of osteoclast differentiation	TNF, CSF1, TLR3, TLR4, INPP5D, CCL5	6	0.0397572	Overexpressed in the "PDL1-high" group
GO:0046824	positive regulation of nucleocytoplasmic transport	PRKCQ, TNF, TNFSF14, IL1B, CD27, FLNA	6	0.0397572	Overexpressed in the "PDL1-high" group
GO:0032318	regulation of Ras GTPase activity	FGD2, ARFGAP3, TBC1D10C, MAP2K1, TBC1D22A, USP6NL, SMAP2, SMAP1, GMIP, PTK2B, ACAP1, ACAP2, GIT2, TBC1D1, ARAP2, TBC1D2	16	0.0399752	Overexpressed in the "PDL1-high" group
GO:0051604	protein maturation	CR2, SEC11C, CFB, C3, SERPING1, C1R, C1S, CALR, C1QC, C1QA, C1QB, SPCS3, C1RL, CFH, C2, VSIG4, CASP1, SRGN	18	0.0402263	Overexpressed in the "PDL1-high" group
GO:0030100	regulation of endocytosis	SLC11A1, C3, RAB5C, PACSIN2, APOC1, CLEC7A, BIN1, CALR, SELE, TGFB1, NR1H3	11	0.0403543	Overexpressed in the "PDL1-high" group
GO:0030278	regulation of ossification	IL6, EGR2, PTGER4, CSF1, RSAD2, IL6R, ANKH, TGFB1, PLA2G4A, CYP27B1, PTK2B, BMP2K, SRGN	13	0.0406695	Overexpressed in the "PDL1-high" group
GO:0051248	negative regulation of protein metabolic process	PSMB10, PAX5, CALR, TGFB1, BAK1, PSMF1, ATG5, PSMB2, UBE2D1, PTPRC, SOCS1, SERPING1, PSMB8, FLNA, PSMB9, PSMA2, PSMD14, PSME1, PSMA6, PSME2, PSMA5, PSMA3, DNMT1, IGFBP3, UBE2E1	25	0.0409856	Overexpressed in the "PDL1-high" group
GO:0044252	negative regulation of multicellular organismal metabolic process	CIITA, IL6, IL6R	3	0.0415935	Overexpressed in the "PDL1-high" group
GO:0070391	response to lipoteichoic acid	TLR2, RIPK2, CD14	3	0.0415935	Overexpressed in the "PDL1-high" group
GO:0010713	negative regulation of collagen metabolic process	CIITA, IL6, IL6R	3	0.0415935	Overexpressed in the "PDL1-high" group
GO:0032609	interferon-gamma production	IL12RB2, IL18, TLR4	3	0.0415935	Overexpressed in the "PDL1-high" group
GO:0045591	positive regulation of regulatory T cell differentiation	GIMAP5, IL2RG, GIMAP1	3	0.0415935	Overexpressed in the "PDL1-high" group
GO:0032495	response to muramyl dipeptide	NOD2, CARD9, NFKBIA	3	0.0415935	Overexpressed in the "PDL1-high" group
GO:0014805	smooth muscle adaptation	CYBA, HMOX1, IL1B	3	0.0415935	Overexpressed in the "PDL1-high" group
GO:0021571	rhombomere 5 development	HOXA1, EGR2, MAFB	3	0.0415935	Overexpressed in the "PDL1-high" group
GO:0002437	inflammatory response to antigenic stimulus	TNF, IL2RA, IL1B	3	0.0415935	Overexpressed in the "PDL1-high" group
GO:0045356	positive regulation of interferon-alpha biosynthetic process	TLR3, TLR7, TLR8	3	0.0415935	Overexpressed in the "PDL1-high" group
GO:0070423	nucleotide-binding oligomerization domain containing signaling pathway	NOD2, NFKBIA, RIPK2	3	0.0415935	Overexpressed in the "PDL1-high" group
GO:0002548	monocyte chemotaxis	IL6, CCL2, IL6R	3	0.0415935	Overexpressed in the "PDL1-high" group
GO:0042832	defense response to protozoan	SLC11A1, BCL3, CLEC7A	3	0.0415935	Overexpressed in the "PDL1-high" group
GO:0070431	nucleotide-binding oligomerization domain containing 2 signaling pathway	NOD2, NFKBIA, RIPK2	3	0.0415935	Overexpressed in the "PDL1-high" group
GO:0002220	innate immune response activating cell surface receptor signaling pathway	TLR2, KLRK1, CLEC7A	3	0.0415935	Overexpressed in the "PDL1-high" group
GO:0002467	germinal center formation	UNC13D, BCL3, NFKB2	3	0.0415935	Overexpressed in the "PDL1-high" group
GO:0009608	response to symbiont	GPX1, TLR3, TLR8	3	0.0415935	Overexpressed in the "PDL1-high" group
GO:0010572	positive regulation of platelet activation	PLEK, PDPN, TLR4	3	0.0415935	Overexpressed in the "PDL1-high" group
GO:0002686	negative regulation of leukocyte migration	HMOX1, GREM1, ADA	3	0.0415935	Overexpressed in the "PDL1-high" group
GO:0006091	generation of precursor metabolites and energy	NDUFB3, LDHB, CYB5R4, TMX1, NDUFB5, FDX1, ADPGK, ATP6V1B2, UQCRFS1, ATP5G3, ATP6V0C, TPI1, SLC1A3, HK3, CYBASC3, ERO1L, ATP6V0D1, ENO1, GLRX, TCIRG1, ACO2, NDUFA9, PFKP, GYG1, DLAT, IDH3A, SOD2, CYBA, SDHB, CYBB, PPP1R2, PYGL, PKM2, GFPT2, SDHD, PGK1, STEAP1, ATP6V0A2	38	0.0419121	Overexpressed in the "PDL1-high" group
GO:0042493	response to drug	CCL2, TLR2, HIATL1, CDH3, CCL5, UQCRFS1, TGFB1, WNT2, SLC1A3, ACSL1, ATG5, PTK2B, IL1B, LOX, SLC8A1, CARD9, LYN, SOCS3, SOCS1, STAT1, MMP12, STAT3, JUNB, SOD2, LCK, ABCC1, PARP4, MVP	28	0.0421542	Overexpressed in the "PDL1-high" group
GO:0043087	regulation of GTPase activity	FGD2, ARFGAP3, TBC1D10C, MAP2K1, VAV1, TBC1D22A, USP6NL, SMAP2, SMAP1, GMIP, RASGRP3, PTK2B, ACAP1, ACAP2, GIT2, TBC1D1, ARAP2, TBC1D2	18	0.0429919	Overexpressed in the "PDL1-high" group
GO:0045638	negative regulation of myeloid cell differentiation	INHBA, MAFB, NFKBIA, TLR3, TLR4, INPP5D, C1QC	7	0.04463	Overexpressed in the "PDL1-high" group
GO:0032388	positive regulation of intracellular transport	PRKCQ, TNF, TNFSF14, IL1B, CD27, FLNA, TGFB1	7	0.04463	Overexpressed in the "PDL1-high" group
GO:0002377	immunoglobulin production	GALNT2, PTPRC, NOD2, TNFSF13B, LAX1, FAS, IL7R	7	0.04463	Overexpressed in the "PDL1-high" group
GO:0006914	autophagy	ATG5, MAP1LC3B, ATG7, ATG4A, RGS19, CTSD, DRAM1, ATG3	8	0.0465457	Overexpressed in the "PDL1-high" group
GO:0032269	negative regulation of cellular protein metabolic process	PSMB10, PTPRC, SOCS1, PAX5, SERPING1, CALR, PSMB8, TGFB1, PSMB9, PSMA2, BAK1, PSMF1, PSMD14, PSMA6, ATG5, PSME1, PSMA5, PSME2, PSMB2, PSMA3, DNMT1, UBE2D1, IGFBP3, UBE2E1	24	0.0466115	Overexpressed in the "PDL1-high" group
GO:0002698	negative regulation of immune effector process	PTPRC, MICB, HMOX1, SERPING1, IL7R	5	0.0469079	Overexpressed in the "PDL1-high" group
GO:0050764	regulation of phagocytosis	SLC11A1, C3, CLEC7A, CALR, TGFB1	5	0.0469079	Overexpressed in the "PDL1-high" group
GO:0033280	response to vitamin D	VDR, PLA2G4A, CYP27B1, IL1B, TGFB1	5	0.0469079	Overexpressed in the "PDL1-high" group
GO:0006458	'de novo' protein folding	SH3GLB1, ERO1L, UGGT1, HLA-DMA, CD74	5	0.0469079	Overexpressed in the "PDL1-high" group
GO:0006796	phosphate metabolic process	STK38, PTPN22, TGFB1, BTK, WNT2, MDFIC, IFNG, IL1B, MLKL, PTPRJ, C5AR1, PIK3CD, PIM1, PIM2, MAPK1, BMP2K, RIPK2, LRRK2, LRRK1, NEK6, CCL2, FGR, GNAI2, STK10, STK17B, DUSP10, ACP5, MAP4K1, ATP6V1B2, CHEK2, STK17A, CD74, EPHB2, ATP6V0C, IL12RB2, IL12RB1, ZAP70, CSF1R, PTPN7, ITK, PTPN6, MAP2K1, TAOK3, OXSR1, ATM, GRK6, GK, MERTK, SLC20A1, RNGTT, PAK2, CXCR4, ATP6V0D1, CSK, SIK1, IRAK2, SGK1, LYN, D…	102	0.047122	Overexpressed in the "PDL1-high" group
GO:0006793	phosphorus metabolic process	STK38, PTPN22, TGFB1, BTK, WNT2, MDFIC, IFNG, IL1B, MLKL, PTPRJ, C5AR1, PIK3CD, PIM1, PIM2, MAPK1, BMP2K, RIPK2, LRRK2, LRRK1, NEK6, CCL2, FGR, GNAI2, STK10, STK17B, DUSP10, ACP5, MAP4K1, ATP6V1B2, CHEK2, STK17A, CD74, EPHB2, ATP6V0C, IL12RB2, IL12RB1, ZAP70, CSF1R, PTPN7, ITK, PTPN6, MAP2K1, TAOK3, OXSR1, ATM, GRK6, GK, MERTK, SLC20A1, RNGTT, PAK2, CXCR4, ATP6V0D1, CSK, SIK1, IRAK2, SGK1, LYN, D…	102	0.047122	Overexpressed in the "PDL1-high" group
GO:0042364	water-soluble vitamin biosynthetic process	ME1, TPK1, KYNU, PDXK, KMO, GSTO1	6	0.0472283	Overexpressed in the "PDL1-high" group
GO:0050715	positive regulation of cytokine secretion	NOD2, CRTAM, TNF, PANX1, IFNG, CASP1	6	0.0472283	Overexpressed in the "PDL1-high" group
GO:0045727	positive regulation of translation	MAPK1, IL6, TNF, PTK2B, EIF5A, BCL3	6	0.0472283	Overexpressed in the "PDL1-high" group
GO:0009156	ribonucleoside monophosphate biosynthetic process	ADK, CECR1, DPYD, AMPD3, ADA, PRPS1	6	0.0472283	Overexpressed in the "PDL1-high" group
GO:0009112	nucleobase metabolic process	MAPK1, TYMP, DPYD, AMPD3, ADA, PRPS1	6	0.0472283	Overexpressed in the "PDL1-high" group
GO:0051789	response to protein stimulus	HERPUD1, LYN, CFB, CLIC1, DERL3, MANF, TGFB1, CD48, ERP44, IFNG, HSPA6, ERN1, CD4, ERO1L, FAS, DNAJB4	16	0.0494738	Overexpressed in the "PDL1-high" group
GO:0006732	coenzyme metabolic process	ME1, LDHB, KYNU, PDXK, ACO2, KMO, IDO1, DLAT, IDH3A, SOD2, GCH1, ACOT9, TPK1, GPX1, SDHB, TPI1, TDO2, PANK2, SDHD, VNN1, VNN2	21	0.049692	Overexpressed in the "PDL1-high" group
GO:0009725	response to hormone stimulus	IGF1R, ADCY1, TFF3, TFF1, NPY1R	5	0.000313731	Overexpressed in the "PDL1-low" group
GO:0009719	response to endogenous stimulus	IGF1R, ADCY1, TFF3, TFF1, NPY1R	5	0.000456525	Overexpressed in the "PDL1-low" group
GO:0010033	response to organic substance	IGF1R, ADCY1, TFF3, TFF1, NPY1R	5	0.00388644	Overexpressed in the "PDL1-low" group
GO:0043434	response to peptide hormone stimulus	IGF1R, TFF3, TFF1	3	0.00924928	Overexpressed in the "PDL1-low" group
GO:0019932	second-messenger-mediated signaling	IGF1R, ADCY1, NPY1R	3	0.0206611	Overexpressed in the "PDL1-low" group
GO:0007166	cell surface receptor linked signal transduction	IGF1R, ADCY1, FGFR3, GFRA1, FZD3, NPY1R	6	0.0239578	Overexpressed in the "PDL1-low" group
GO:0007193	inhibition of adenylate cyclase activity by G-protein signaling	ADCY1, NPY1R	2	0.0377807	Overexpressed in the "PDL1-low" group
