# Supplementary material for: PDL1 expression in inflammatory breast cancer is frequent and predicts for the pathological response to chemotherapy
Source: Oncotarget. 2015 Apr 11;6(15):13506–19. doi: 10.18632/oncotarget.3642 (PMC4537030; doi:10.18632/oncotarget.3642)
Supplement: Supplementary file 4 [file oncotarget-06-13506-s004.xls]

## Sheet: Supp Table 3
Supplementary Table 3: Univariate Cox regression analysis for MFS and OSS in patients with IBC
Characteristics	Univariate MFS				Univariate OSS
	N	HR [CI95]	p-value		N	HR [CI95]	p-value
Age, years >50 vs. <=50	83	1.01 [0.53-1.89]	0.986		83	1.01 [0.52-1.95]	0.985
Histological type, other vs ductal	83	1.06 [0.41-2.72]	0.903		83	0.95 [0.33-2.73]	0.931
Histological grade, 3 vs 2	79	1.82 [0.76-4.35]	0.177		79	1.85 [0.71-4.8]	0.206
ER status, positive vs. negative	85	0.55 [0.29-1.06]	0.0756		85	0.36 [0.17-0.74]	0.00573
PR status, positive vs. negative	85	0.63 [0.33-1.19]	0.152		85	0.52 [0.27-1.01]	0.0536
ERBB2 status, positive vs. negative	85	1.96 [1.01-3.79]	0.0468		85	2.46 [1.23-4.9]	0.0107
Molecular subtypes, Basal vs. luminal A	85	1.32 [0.53-3.26]	0.7		85	1.59 [0.63-4.00]	0.59
ERBB2-enriched vs. luminal A		1.59 [0.64-3.94]				1.71 [0.68-4.26]
Luminal B vs. luminal A		1.69 [0.63-4.58]				0.90 [0.29-2.75]
Normal-like vs. luminal A		0.80 [0.22-2.98]				0.76 [0.16-3.54]
PDL1 group, high vs. Low	85	0.78 [0.39-1.55]	0.481		85	0.93 [0.46-1.91]	0.852
